# Supplementary material for: A flexible optoacoustic blood ‘stethoscope’ for noninvasive multiparametric cardiovascular monitoring
Source: Nat Commun. 2023 Aug 4;14:4692. doi: 10.1038/s41467-023-40181-5 (PMC10403590; doi:10.1038/s41467-023-40181-5)
Supplement: Supplementary file 12 — Source data [file 41467_2023_40181_MOESM12_ESM.xlsx]

## Sheet: Fig.2g
Wavelength	Our OBS	Center Window	Side Illumination
532	0.90341	0.10922	0.55007
552	0.91366	0.1138	0.56171
572	0.92995	0.11759	0.57037
592	0.95254	0.1278	0.63973
612	0.95772	0.13441	0.68681
632	0.95929	0.13877	0.70885
652	0.96167	0.14303	0.7273
672	0.96268	0.14722	0.74712
692	0.96306	0.15034	0.76956
712	0.9639	0.15352	0.78992
732	0.96363	0.15654	0.81148
752	0.96431	0.15914	0.83667
772	0.96414	0.16099	0.86308
792	0.96462	0.16311	0.88241
812	0.9648	0.16463	0.89654
832	0.9636	0.16621	0.90551
852	0.9631	0.16769	0.91285
872	0.9622	0.1684	0.91884
892	0.96152	0.16939	0.92521
912	0.96024	0.16957	0.92702
932	0.95739	0.16718	0.91554
952	0.95235	0.16284	0.87721
972	0.95061	0.16163	0.8704
992	0.94964	0.16339	0.89766
1012	0.95206	0.16776	0.94011

## Sheet: Fig.2k
	Frequency(MHz) 7	7.025	7.05	7.075	7.1	7.125	7.15	7.175	7.2	7.225	7.25	7.275	7.3	7.325	7.35	7.375	7.4	7.425	7.45	7.475	7.5	7.525	7.55	7.575	7.6	7.625	7.65	7.675	7.7	7.725	7.75	7.775	7.8	7.825	7.85	7.875	7.9	7.925	7.95	7.975	8	8.025	8.05	8.075	8.1	8.125	8.15	8.175	8.2
Element number 1	11696.7	11587.1	11529.7	11485.2	11408.3	11354.5	11308.6	11261.4	11214.3	11163.7	11090.9	11058.1	11005.5	10947.2	10894.7	10810.1	10796.7	10740.6	10672.9	10636.7	10573.9	10538.6	10528.9	10495.2	10487.4	10475.8	10492.6	10576.7	10628.4	10710.5	10791.7	10959.5	11114.7	11249.6	11426.4	11568.9	11700.1	11787.1	11861.2	11917.9	11946.8	11951.2	11927.5	11889.2	11848.3	11788.6	11743.5	11678.5	11610
Element number 2	11826.3	11744.9	11651.4	11620.9	11572.3	11526.9	11437.9	11416.8	11358.4	11292.5	11210.7	11166.7	11101.8	11035.6	10982.7	10922.2	10851.3	10809.3	10731.6	10684.8	10634.3	10561.8	10498.6	10467.2	10414.6	10409.8	10380.2	10381.9	10400.5	10470.3	10573.8	10684.3	10866.3	11053.8	11279.9	11501.2	11702.8	11907	12052.2	12147.7	12195.3	12218	12199.4	12134.8	12094	12020.2	11937.3	11889.9	11800.4
Element number 3	11526.9	11462.1	11386.6	11358.4	11309.3	11209.6	11187.1	11127.9	11085.4	11007	10957.7	10912.8	10851.9	10799.6	10756.8	10685.3	10626.5	10569	10500.7	10442.5	10398.2	10350.5	10312	10249.4	10221.1	10244.4	10238.2	10275.5	10355.5	10477.3	10620.4	10792.7	11015.7	11264.3	11500.8	11725.7	11873.4	11989.6	12052.4	12094.4	12094	12070.5	12009.3	11914.7	11871.4	11794.7	11704.2	11623.7	11560.9
Element number 4	11717.2	11633.3	11579.3	11501.8	11440.9	11399.1	11335.2	11306.7	11227.7	11185.9	11116.2	11082.6	11029.7	10962.7	10910.4	10859.3	10808.9	10777.5	10717.6	10664.4	10649.1	10611	10652.3	10665.3	10721.5	10755.3	10875.4	10995.2	11143.4	11299.5	11502.8	11652.7	11830.8	11982.1	12115.3	12176.5	12244.9	12284.4	12242.7	12200.7	12129.4	12080.2	12010.7	11996.9	11895.9	11822.6	11764.6	11694.6	11627.4
Element number 5	11506.1	11434.1	11379.4	11310.8	11258	11229.7	11136.1	11118.7	11049	11004	10937.8	10881.2	10838.5	10761.8	10723.8	10651.9	10636.8	10548.1	10507	10458.4	10413.1	10372	10353	10311.7	10293.1	10287.6	10294.6	10321	10365.6	10446.7	10562.3	10719.1	10875.3	11073.8	11257.9	11432.5	11595.4	11731.3	11822.3	11860.8	11916.8	11923.7	11869.5	11840	11792.3	11726.6	11683.3	11593.3	11505.5
Element number 6	10439.5	10370.4	10306.9	10258.2	10211.1	10178.3	10118.1	10058.9	10015.5	9980.81	9936.97	9899.16	9868.27	9806.17	9765.13	9731.37	9688.07	9646.82	9592.12	9552.98	9518.73	9495	9489.67	9489.28	9499.24	9516.87	9582.29	9653.83	9771.65	9864.65	10008.5	10141.5	10277.6	10401.2	10514.2	10603.1	10632.3	10675.8	10671.3	10655	10640.6	10590.9	10546.3	10486	10417.3	10376.8	10311	10250.9	10212.6
Element number 7	10773.5	10682.9	10649.6	10592.6	10521.8	10494	10451.7	10381.6	10344.3	10293.6	10270	10183.2	10138.1	10088.2	10047.2	10001.7	9946.06	9889.33	9829.68	9780.39	9728.92	9673.65	9647.29	9590.67	9587.83	9565.46	9570.77	9590.71	9649.76	9735.77	9836.62	9981.64	10146	10360.5	10544.9	10749.6	10891.3	11009.9	11081.3	11135.4	11139.3	11125.3	11089.2	11028.9	10972.2	10886	10831.9	10774	10703.5
Element number 8	10827.6	10754.1	10704.8	10648.2	10604.7	10558.5	10505.4	10433.9	10401.6	10360.1	10290.6	10249.3	10182.2	10131.2	10101.9	10038.5	9997.74	9948.59	9896.65	9847.86	9795.67	9759.78	9724.94	9687.25	9682.73	9674.9	9700.01	9738.05	9844.01	9939.3	10068.4	10249.7	10429.9	10631.6	10804.5	10960.9	11063.3	11141.4	11186.8	11184.6	11151.6	11108.3	11066.1	11000.3	10936.6	10880.4	10787.5	10744	10658
Element number 9	10414.2	10354.2	10299.1	10246.6	10211.4	10161.6	10092.6	10062.2	9995.25	9956.02	9902.05	9857.59	9798.61	9755.65	9712.93	9682.57	9613.16	9549.61	9510.4	9465.78	9424.35	9376.81	9331.24	9298.11	9265.42	9249.43	9235.77	9215.08	9259.86	9303.49	9369.33	9455.04	9583.45	9728.1	9886.19	10060.5	10165.8	10323.1	10409.2	10487.5	10523.1	10538.4	10521.9	10487.3	10462.9	10407.1	10340.8	10300.3	10247.5
Element number 10	10852.3	10771.5	10704.3	10644.9	10628.3	10573.9	10510.9	10447.7	10407.9	10362.8	10297.8	10260.4	10222	10145.4	10115.6	10039.4	9999.85	9937.64	9902.59	9853.85	9826.25	9778.92	9752.69	9732.58	9740.15	9760.54	9820.61	9862.12	9939.6	10052.2	10188.8	10357.7	10510.1	10691.2	10833	10960.7	11068.4	11080.2	11160.9	11137.6	11128.2	11106.6	11045.2	11002.1	10925.1	10866.3	10803.9	10752.6	10690.9
Element number 11	11406.2	11293.6	11258.6	11208	11150.8	11089.6	11011.7	10974	10928.9	10870	10825	10750.5	10682.8	10642.3	10570.7	10520.7	10468.3	10401.3	10322	10277.8	10245.4	10170.9	10171.8	10115.2	10100.4	10119	10149.3	10201.1	10282.1	10425.9	10609.3	10806.7	11059.3	11298.8	11502.9	11682.2	11839.5	11925.5	11957.1	12009.3	11964.5	11924.7	11866.5	11785.3	11732.2	11627.2	11562.3	11471	11398.9
Element number 12	11261.3	11178.3	11146.4	11075.5	11021.7	10975.3	10940.1	10855.3	10827.9	10737.2	10706.6	10645.7	10578.3	10539.9	10495.9	10425.1	10377.4	10331.9	10286.4	10226	10208.9	10176.3	10154.6	10141	10143.7	10160.6	10226.6	10283.4	10388.7	10507.2	10688.3	10822.8	10998	11185.3	11323	11417	11525.5	11598.9	11615.6	11619.1	11586.4	11576.3	11511.2	11444.7	11409	11323.2	11262.8	11201.2	11121.7
Element number 13	8892.5	8831.83	8792.57	8766.28	8721.19	8683.03	8637.58	8609.66	8564.02	8530.37	8486.55	8438.86	8389.19	8352.62	8296.52	8268.89	8215.87	8191.7	8148.46	8100.12	8068.58	8038.13	8004.95	7991.66	7980.16	8002.64	8025.02	8085.91	8154.44	8247.08	8344.01	8468.49	8585.49	8706.97	8801.16	8882.58	8930.89	8967.8	8962.32	8962.75	8945.6	8916.2	8887.82	8851.61	8812.84	8760.7	8718.55	8676.06	8621.5
Element number 14	9000.11	8947.2	8890.97	8863.06	8831.18	8786.44	8760.63	8713.32	8661.98	8622.46	8588.56	8543.17	8498.43	8453.18	8409.28	8366.67	8349.56	8288.6	8249.78	8209.81	8174.31	8144.49	8118.75	8094.27	8093.89	8102.44	8122.5	8173.67	8223.02	8326.34	8417.44	8546.29	8667.08	8779.14	8892.44	8966.95	9025.94	9059.01	9059.71	9080.63	9071.33	9027.11	9003.07	8946.55	8909.27	8867.97	8827.3	8775.84	8712.95
Element number 15	11201.3	11129.9	11072.1	11010.3	10980	10899.4	10876.9	10820.4	10735.5	10690.7	10647.4	10582.7	10520.2	10476.6	10416.8	10364.5	10307.2	10240.2	10192.9	10118.4	10077	10020.3	9963.05	9914.34	9864.17	9836.09	9808.93	9814.48	9840.69	9899.95	9988.85	10098.5	10269.8	10481.9	10728.5	10964.6	11182	11383.7	11497.2	11592.5	11647.6	11640.5	11626.2	11566	11514.2	11447.3	11387.6	11282.4	11209.1
Element number 16	9335.54	9295.76	9257.34	9216.33	9166.76	9114.86	9079.28	9043.63	9001.56	8961.78	8927.86	8886.96	8828.61	8789.71	8756.77	8704.35	8666.28	8650.24	8600.32	8570.38	8543.22	8511.3	8489.14	8447.19	8428.15	8400.83	8397.06	8386.44	8407.53	8418.38	8458.37	8501.68	8564.64	8645.02	8725.4	8822.95	8895.95	8984.51	9050.25	9107.49	9130.59	9162.16	9165.55	9163.98	9137.78	9113.1	9091.28	9053.8	9000.9
Element number 17	9974.44	9888.37	9855.28	9818.09	9759.56	9730.14	9668.48	9642.34	9591.4	9536.73	9489.66	9439.22	9408.53	9363.2	9318.93	9258.61	9215.3	9181.31	9134.76	9074.46	9046.12	8989.1	8950.49	8924.83	8880.69	8855.64	8850.44	8839.68	8853.38	8891.67	8939.61	9015.29	9107.56	9260.52	9399.27	9518.92	9671.73	9802.62	9909.45	9960.75	10006.4	10018.2	10014.3	9983.09	9940.33	9913	9834.87	9790.89	9736.92
Element number 18	9206.02	9134.37	9109.11	9047.31	9014.63	8963.49	8922.01	8867.94	8834.67	8788.92	8739.47	8686.54	8665.04	8611.69	8565.42	8530.69	8475.57	8434.57	8399.85	8342.79	8297.25	8260.76	8243.3	8203.45	8192.95	8183.7	8195.52	8221.23	8250.33	8317.64	8415.49	8528.39	8671.89	8808.42	8952.46	9078.84	9182.88	9251.15	9308.56	9328.05	9329.47	9319.83	9305.39	9267.21	9223.79	9173.07	9119.04	9068.82	9012.34
Element number 19	9292.72	9233.48	9183.89	9135.05	9097.5	9067.94	9014.42	8980.03	8940	8896.92	8848.97	8807.48	8767.87	8719.18	8682.57	8653.98	8599.37	8572.33	8534.18	8492.39	8459.86	8416.19	8383.1	8356.68	8320.47	8303.01	8294.76	8295.01	8309.37	8325.18	8382.16	8465.9	8559.35	8662.72	8788.93	8904.41	9025.91	9117.45	9193.08	9248.66	9263.13	9270.05	9257.58	9221.86	9190.44	9155.73	9112.41	9051.74	8995.68
Element number 20	8892.72	8827.01	8795.07	8762.16	8726.53	8676.73	8654.14	8610.09	8560.43	8533.49	8494.38	8440.78	8403.25	8360.61	8318.39	8274.15	8238.88	8196.93	8165.86	8122.29	8067.94	8050.66	8038.61	8009.8	8003.02	7998.02	8017.68	8054.22	8099.58	8190.58	8278.81	8405.79	8519.32	8649.4	8755.9	8850.02	8912.88	8966.57	8964.06	8976.1	8948.51	8924.55	8885.59	8849.57	8801.68	8769.31	8715.52	8686.05	8619.53
Element number 21	9546.29	9488.44	9446.38	9406.77	9352.57	9312.41	9262.17	9222.52	9180.82	9138.12	9090	9039.02	8984.55	8966.8	8916.26	8873.38	8826.89	8784.66	8743.34	8724.19	8670.13	8638.63	8618.77	8587.33	8558.85	8546.74	8532.25	8528.52	8552.02	8579.88	8636.58	8701.38	8802.44	8929.83	9056.58	9183.13	9305.39	9409.99	9489.25	9534.79	9575.4	9581.09	9558.4	9556.39	9509.85	9449.81	9398.29	9356.95	9306.37
Element number 22	10077	10011.8	9972.97	9953.51	9897.54	9841.77	9797.65	9770.72	9727.2	9670.61	9618.35	9596.79	9534.29	9487.62	9450.42	9390.62	9323.51	9298.25	9246.81	9207.07	9161.55	9140.95	9089.8	9076.37	9058.58	9067.27	9080.58	9116.46	9171	9258.39	9338.51	9473.41	9612.87	9746.06	9893.66	10025.5	10122.3	10180.2	10247.8	10257.4	10255.2	10252.8	10219	10173.1	10124	10065	10027	9960.3	9914.94
Element number 23	8728.67	8649.26	8620.46	8596.65	8540.72	8509.22	8483.1	8434.43	8404.07	8370.85	8326.16	8295.2	8242.2	8214.9	8164.82	8127.69	8103.02	8066.07	8027.65	7994	7973.34	7943.54	7951.94	7937.22	7936.88	7977.74	8007.89	8042.99	8100.88	8171.89	8259.79	8337.73	8415.63	8501.36	8563.8	8598.14	8629.35	8639.58	8648.77	8640.42	8624.2	8582.48	8562.87	8522.7	8498.3	8441.69	8419.16	8379.61	8339.98
Element number 24	9232.82	9151.24	9133.63	9081.5	9062.82	9015.31	8982.41	8931.85	8892.89	8842.74	8819.37	8756.72	8726.63	8675.19	8634	8582.78	8551.19	8500.04	8455.4	8423.81	8384.05	8357.09	8331.89	8314.06	8298.05	8317.41	8344.01	8359.58	8435.98	8514.66	8615.71	8724.29	8851.04	8962.87	9087	9187.19	9237.12	9259.55	9284.39	9293.91	9274.94	9269.67	9209.32	9171.5	9137.6	9090.53	9046.49	8985.6	8948.61
Element number 25	8641	8582.37	8551.05	8499.29	8479.83	8437.54	8404.41	8364.93	8325.66	8294.64	8248.97	8193.38	8171.71	8115.39	8098.5	8046.06	8003	7956.83	7917.47	7880.72	7847.88	7820.86	7794.51	7776.16	7756.67	7758.07	7773.09	7787.75	7845.66	7912.35	7993.25	8087.31	8185.75	8321.38	8402.14	8489.5	8560.41	8608.51	8633.26	8635.72	8617.71	8607.25	8585.37	8543.38	8502.69	8460.35	8418.27	8372.33	8344
Element number 26	11545.7	11441.6	11372.2	11362	11288.3	11247	11178.3	11134.2	11106.1	11033.9	10982.4	10926.7	10866.9	10817.4	10785.1	10737.4	10696.1	10614.3	10575.3	10519.7	10498.4	10459.5	10440.5	10432.8	10403.6	10401.4	10417.1	10480	10524.8	10619.9	10684.5	10796.3	10922.4	11093	11245.7	11374.7	11501.5	11588.3	11674	11702.1	11730.7	11717.7	11687.4	11654.6	11628.6	11580.7	11537.9	11442	11402.3
Element number 27	10176	10109	10071.6	10028.1	9985.14	9964.38	9905.81	9850.52	9802.81	9766.56	9717.71	9685.24	9623.41	9583.31	9529.06	9482.97	9436.8	9408.43	9351.23	9318.24	9291.55	9239.3	9216.18	9193.89	9181.88	9153.99	9161.72	9188.6	9218.36	9269.39	9338.78	9425.64	9532.39	9663.56	9781.46	9888.06	10000.4	10087.7	10158.5	10198.3	10204.1	10219	10201.3	10180.7	10130.9	10095.3	10052.7	9985.18	9945.17
Element number 28	9539.32	9466.65	9440.67	9384.77	9343.61	9304.22	9247.5	9203.66	9162.36	9122.09	9073.72	9026.53	8994.77	8929.94	8888.96	8856.86	8810.25	8769.81	8720.4	8682.09	8642.16	8591.5	8569.16	8528.4	8510.87	8497.43	8505.97	8505.66	8542.82	8598.6	8658.63	8750.79	8851.1	8976.02	9095.04	9217.23	9342.2	9424.42	9486.1	9544.11	9583.04	9585.78	9593.87	9572.56	9542.21	9498.58	9454.04	9399.36	9348.48
Element number 29	8295.71	8230.02	8197.83	8161.61	8130.15	8095.79	8051.33	8004.11	7965.41	7931.03	7900.96	7864.54	7826.65	7775.79	7748.96	7717.63	7687.94	7648.61	7631.02	7596.12	7573.76	7551.82	7549.52	7562.8	7565.97	7597.36	7642.26	7714.26	7774.28	7872.2	7968.99	8070.16	8155.07	8220.7	8261.94	8302.28	8295.5	8303.49	8276.5	8251.05	8216.78	8179.49	8135.69	8096.9	8049	7996.73	7949.36	7904.11	7862.92
Element number 30	9001.18	8939.96	8912.99	8859.77	8839.5	8784.45	8754.91	8710.64	8657.11	8626.52	8578.1	8548.44	8498.69	8469.96	8424.31	8387.4	8344.72	8292.62	8268.36	8219.3	8181.68	8139.29	8122.07	8089.69	8053.62	8039.57	8032.84	8025.02	8041.87	8062.22	8112.79	8190.29	8279.09	8376.38	8486.16	8608.03	8723.46	8809.18	8884.49	8919.81	8952.81	8954.91	8944.04	8912.37	8865.61	8823.36	8778.28	8741.05	8693.94
Element number 31	8576.88	8525.18	8509.91	8463.49	8423.63	8393.18	8349.93	8327.15	8297.86	8252.75	8217.01	8180.41	8136.62	8101.5	8077.78	8028.13	7998.19	7966.3	7934.73	7897.1	7872.17	7840.25	7825.58	7814.59	7813.78	7829.62	7879.05	7913.27	7987.15	8089.98	8202.87	8286.62	8397.99	8508.67	8569.33	8635.18	8641.96	8643.72	8652.95	8623.83	8617.2	8573.65	8517.86	8487.07	8441.34	8393.53	8360.56	8313.34	8266.38
Element number 32	8479.48	8412.79	8382.61	8344.77	8314.22	8268.61	8228.03	8189.86	8155.44	8123.51	8085.92	8047.1	8002.98	7975.29	7953.35	7893.35	7861.15	7818.69	7791.27	7752.82	7711.76	7682.72	7654.13	7622.63	7606.67	7594.1	7593.26	7610.07	7646.57	7691.2	7770.15	7844.39	7956.72	8066.29	8179.97	8270.68	8364.18	8419.34	8450.58	8475.73	8466.25	8443.85	8428.5	8375.21	8343.41	8298.36	8251.76	8201.29	8157.26
Element number 33	9187.85	9109.46	9074.84	9038.51	8993.41	8946.21	8913.48	8864.56	8825.73	8795.7	8754.12	8718.83	8672.07	8642.7	8598.65	8563.01	8526.12	8496.23	8444.84	8431.57	8409.69	8397.85	8387.61	8404.68	8427.84	8473.15	8506.96	8564.6	8658.3	8742.42	8856.73	8938.09	9010.69	9102.97	9161.02	9199.38	9217.7	9211.49	9228.03	9188.81	9155.55	9119.33	9070.06	9029.25	8974.91	8922.88	8877.88	8833.28	8785.87
Element number 34	9712.28	9637.43	9587.06	9544.47	9502.9	9452.75	9408.68	9373.38	9321.91	9274.24	9232.49	9186.85	9142.35	9093.94	9048.19	9011.56	8972.03	8912.45	8891.82	8834.2	8801.28	8742.01	8720.5	8711.24	8660.61	8643.81	8647.32	8643.94	8672.17	8700.3	8756.33	8853.44	8939.69	9077.61	9210.68	9341.07	9461.18	9559.71	9629	9677.96	9737.04	9702.57	9702.29	9683.73	9645.26	9602.18	9538.69	9499.76	9434.63
Element number 35	8511.26	8442.17	8426.22	8387.61	8357.58	8309.05	8265.98	8247.8	8201.19	8163.45	8129.22	8087.93	8043.57	8011.07	7977.88	7950.48	7919.09	7881.86	7858.23	7816.31	7793.99	7771.82	7746.41	7740.2	7717.59	7714.36	7733.27	7748.03	7778.55	7821.9	7895.54	7971.8	8051.93	8141.52	8216.88	8278.21	8321.59	8357.97	8380.56	8377.09	8366.47	8341.49	8316.13	8294.24	8250.97	8223.84	8178.56	8135.27	8091.97
Element number 36	7491.22	7442.45	7409.02	7382.53	7339.39	7312.01	7283.6	7234.63	7220.7	7184.48	7151.97	7119.89	7091.77	7057.85	7029.92	6999.72	6972.24	6948.64	6922.33	6899.64	6874.33	6861.86	6855.24	6864.85	6865.67	6907.09	6939.67	6989.26	7060.21	7130.92	7203.4	7274	7346.26	7390.14	7424.96	7443.11	7447.8	7432.02	7414.76	7394.15	7360.47	7325.47	7278.96	7251.61	7208.03	7172.59	7137.28	7092.21	7064.31
[truncated: 52 more columns]

## Sheet: Fig.2l
	Frequency(MHz) 6.5	6.525	6.55	6.575	6.6	6.625	6.65	6.675	6.7	6.725	6.75	6.775	6.8	6.825	6.85	6.875	6.9	6.925	6.95	6.975	7	7.025	7.05	7.075	7.1	7.125	7.15	7.175	7.2	7.225	7.25	7.275	7.3	7.325	7.35	7.375	7.4	7.425	7.45	7.475	7.5	7.525	7.55	7.575	7.6	7.625	7.65	7.675	7.7
Element number 1	-81.1631	-81.1275	-81.0926	-81.1232	-81.0821	-81.3028	-81.1334	-81.2468	-81.259	-81.1805	-81.2042	-81.2279	-81.2818	-81.3278	-81.1204	-81.2455	-81.1803	-81.1961	-81.1984	-81.2065	-81.1656	-81.2205	-81.1449	-81.0746	-81.1952	-81.1153	-81.0281	-81.0643	-80.9712	-81.0359	-81.0536	-80.9387	-80.8822	-80.903	-80.8058	-80.7262	-80.6759	-80.4305	-80.5753	-80.4607	-80.4111	-80.369	-80.2349	-80.0501	-80.0364	-79.88	-79.8727	-79.6573	-79.5908
Element number 2	-80.6721	-80.8105	-80.7482	-80.7489	-80.7907	-80.8935	-80.8851	-80.816	-80.8764	-81.0119	-80.9112	-80.8652	-80.8515	-80.8464	-80.8167	-80.8874	-80.9014	-80.8837	-80.9084	-80.8258	-80.9044	-80.8857	-80.8127	-80.9029	-80.8578	-80.8595	-80.7862	-80.8325	-80.8984	-80.7358	-80.8219	-80.7203	-80.6572	-80.5956	-80.4316	-80.3863	-80.3777	-80.2796	-80.3106	-80.274	-80.1613	-80.0697	-80.1405	-79.9616	-80.0453	-79.8108	-79.7477	-79.6409	-79.5761
Element number 3	-81.1192	-81.2229	-81.1228	-81.1581	-81.1786	-81.2145	-81.1471	-81.2176	-81.2095	-81.2323	-81.204	-81.3255	-81.118	-81.0516	-81.1186	-81.2277	-81.2449	-81.013	-81.1389	-81.2168	-81.2199	-81.1327	-81.152	-81.1026	-81.0173	-80.995	-81.0167	-81.0331	-81.0284	-80.9168	-80.9117	-80.8733	-80.8226	-80.7233	-80.6788	-80.5379	-80.5143	-80.3382	-80.3303	-80.2894	-80.1597	-80.0214	-80.0583	-79.8872	-79.8216	-79.7335	-79.5665	-79.4884	-79.2784
Element number 4	-80.7244	-80.9226	-80.7814	-80.8393	-80.9331	-80.9541	-80.9732	-80.9191	-80.826	-81.0102	-81.0951	-81.015	-81.0172	-80.9392	-80.8339	-80.8566	-80.9307	-81.0165	-80.8941	-80.9764	-81.0118	-80.9734	-80.858	-80.8728	-80.8537	-80.8484	-80.8349	-80.8335	-80.7188	-80.7909	-80.6787	-80.6069	-80.6294	-80.4526	-80.5426	-80.4771	-80.4152	-80.2125	-80.1169	-79.9508	-79.9876	-79.9237	-79.9294	-79.7062	-79.5352	-79.483	-79.2787	-79.1386	-79.0327
Element number 5	-81.133	-81.2071	-81.1278	-81.1815	-81.1017	-81.2242	-81.1818	-81.2489	-81.2419	-81.2351	-81.2045	-81.2619	-81.1469	-81.1842	-81.2902	-81.2389	-81.1098	-81.2184	-81.2515	-81.2347	-81.1377	-81.1086	-81.1886	-81.1905	-81.2278	-81.0141	-81.0948	-80.9634	-80.9765	-81.0352	-80.9891	-80.8742	-80.81	-80.8134	-80.8409	-80.6672	-80.509	-80.5182	-80.4261	-80.3626	-80.4384	-80.2361	-80.1343	-80.1306	-79.9577	-79.8353	-79.6824	-79.5935	-79.3909
Element number 6	-80.7169	-80.6883	-80.7591	-80.7457	-80.6072	-80.755	-80.6041	-80.8114	-80.6965	-80.7918	-80.8554	-80.699	-80.7288	-80.7366	-80.6063	-80.7169	-80.6026	-80.6521	-80.6703	-80.5993	-80.6176	-80.716	-80.5741	-80.5801	-80.4885	-80.638	-80.5303	-80.4919	-80.5354	-80.5149	-80.4399	-80.369	-80.2923	-80.1782	-80.0937	-80.0286	-80.0037	-79.9965	-79.8653	-79.638	-79.7042	-79.6445	-79.5388	-79.4249	-79.2936	-79.1074	-78.976	-78.8936	-78.7777
Element number 7	-80.7641	-80.8191	-80.9256	-80.9037	-80.788	-80.9655	-80.9594	-80.9008	-80.7986	-80.8856	-80.8165	-80.7445	-80.8918	-80.8162	-80.8553	-80.7477	-80.6706	-80.7761	-80.7735	-80.7083	-80.7982	-80.7045	-80.8577	-80.7302	-80.7851	-80.6289	-80.7333	-80.5817	-80.6083	-80.6701	-80.5766	-80.5172	-80.3595	-80.3447	-80.4321	-80.2636	-80.2384	-80.093	-80.0034	-79.9129	-79.8382	-79.8543	-79.782	-79.7101	-79.6837	-79.4097	-79.3301	-79.2045	-79.1028
Element number 8	-80.956	-80.9931	-80.84	-80.8802	-80.9027	-80.9386	-80.9046	-80.933	-81.0041	-80.8746	-80.9017	-80.8522	-80.9195	-80.8377	-80.7878	-80.8776	-80.8928	-80.8726	-80.7659	-80.8946	-80.7774	-80.8349	-80.8441	-80.8875	-80.7884	-80.7617	-80.7107	-80.6752	-80.7203	-80.6271	-80.6301	-80.6561	-80.5341	-80.5187	-80.4895	-80.3002	-80.2986	-80.1216	-80.0339	-80.0137	-79.9808	-79.8719	-79.8549	-79.8118	-79.5838	-79.4991	-79.386	-79.176	-79.0926
Element number 9	-80.2685	-80.1519	-80.0526	-80.3094	-80.3048	-80.304	-80.2897	-80.2959	-80.3264	-80.3679	-80.2807	-80.3347	-80.2249	-80.2473	-80.2533	-80.2293	-80.1843	-80.301	-80.329	-80.2678	-80.3615	-80.3144	-80.3399	-80.2518	-80.2851	-80.3206	-80.4793	-80.3736	-80.1922	-80.1945	-80.2993	-80.1595	-80.1654	-80.1301	-80.0451	-80.0136	-79.851	-79.7931	-79.7202	-79.8004	-79.6227	-79.6147	-79.6735	-79.6054	-79.497	-79.2601	-79.2607	-79.1974	-78.9819
Element number 10	-80.8459	-80.77	-80.8521	-80.7848	-80.9538	-80.8568	-80.874	-80.8246	-80.8279	-80.8241	-80.7591	-80.7986	-80.7911	-80.8326	-80.8655	-80.8324	-80.7962	-80.7328	-80.7285	-80.7133	-80.8192	-80.7658	-80.75	-80.7811	-80.8041	-80.8322	-80.6313	-80.6941	-80.7803	-80.6564	-80.6376	-80.5028	-80.5555	-80.5579	-80.4439	-80.3473	-80.3496	-80.1634	-80.0699	-79.9762	-79.9549	-80.0396	-79.8961	-79.7385	-79.6252	-79.5386	-79.4483	-79.3607	-79.2379
Element number 11	-80.9813	-81.0245	-81.0698	-81.0283	-81.0967	-81.2088	-81.1424	-81.1125	-81.0672	-81.1888	-81.0754	-80.9337	-81.1695	-81.0423	-80.8987	-80.93	-81.0424	-80.9954	-81.0685	-81.0924	-81.0535	-80.9929	-81.0827	-80.9478	-81.0315	-81.0223	-80.9447	-80.9698	-80.9543	-80.8997	-80.9069	-80.8479	-80.7014	-80.7223	-80.6795	-80.6051	-80.4627	-80.4322	-80.4365	-80.3672	-80.2421	-80.2998	-80.1323	-80.0337	-79.8555	-79.8009	-79.677	-79.6429	-79.4222
Element number 12	-80.5904	-80.8215	-80.7943	-80.8189	-80.7835	-80.7886	-80.7765	-80.828	-80.6677	-80.9556	-81.0263	-80.8575	-80.672	-80.8323	-80.8934	-80.8042	-80.8609	-80.8334	-80.8662	-80.8449	-80.8084	-80.8525	-80.7899	-80.8399	-80.6712	-80.8424	-80.7126	-80.6525	-80.6306	-80.7592	-80.5081	-80.4298	-80.6051	-80.479	-80.4758	-80.2626	-80.2239	-80.1455	-80.0303	-79.959	-79.9601	-79.994	-79.7367	-79.554	-79.4635	-79.4494	-79.3708	-79.1167	-78.9602
Element number 13	-80.1287	-79.9645	-80.0442	-80.1086	-79.9507	-80.1209	-80.1129	-80.1449	-80.0332	-80.0676	-80.1533	-79.9679	-79.9365	-79.9281	-79.9998	-79.9493	-79.9626	-79.9065	-79.9838	-79.8638	-80.0013	-79.7794	-79.8313	-79.8346	-79.8533	-79.8397	-79.7672	-79.6966	-79.5597	-79.6212	-79.5622	-79.4276	-79.4493	-79.3908	-79.3208	-79.2201	-79.2432	-79.1747	-79.0488	-79.0287	-78.945	-78.9241	-78.7487	-78.7298	-78.7123	-78.5866	-78.3434	-78.2224	-78.1063
Element number 14	-80.0849	-80.0331	-79.9961	-80.0376	-79.9822	-79.9999	-79.9619	-80.0287	-79.8638	-79.9436	-79.8609	-79.9478	-79.8702	-79.8603	-79.7312	-79.7652	-79.7203	-79.7694	-79.6473	-79.672	-79.5237	-79.6884	-79.4798	-79.5482	-79.4977	-79.4333	-79.4493	-79.3842	-79.3734	-79.3008	-79.2231	-79.2587	-79.104	-79.0253	-79.0294	-78.9947	-78.8924	-78.813	-78.8312	-78.6814	-78.6893	-78.6605	-78.5706	-78.5598	-78.4938	-78.4626	-78.3512	-78.3216	-78.2001
Element number 15	-80.5874	-80.6365	-80.5752	-80.6385	-80.7192	-80.6448	-80.6798	-80.679	-80.6909	-80.8197	-80.7116	-80.6283	-80.5452	-80.6797	-80.7219	-80.7456	-80.5739	-80.6954	-80.6456	-80.7813	-80.7055	-80.6936	-80.6503	-80.7601	-80.7154	-80.6576	-80.7078	-80.5978	-80.4995	-80.6151	-80.5901	-80.545	-80.3668	-80.371	-80.248	-80.2105	-80.0928	-80.1118	-80.0736	-79.9364	-79.7788	-79.9451	-79.7763	-79.6722	-79.6078	-79.5013	-79.4279	-79.2651	-79.0929
Element number 16	-79.8453	-79.7309	-79.8072	-79.8443	-79.8536	-79.8994	-79.8678	-79.9511	-79.7753	-79.7382	-79.8978	-79.8012	-79.9008	-79.7946	-79.81	-79.9543	-79.8339	-79.9119	-79.8539	-79.7606	-79.8027	-79.7812	-79.9592	-79.6878	-79.7176	-79.7026	-79.7465	-79.6928	-79.7093	-79.717	-79.6284	-79.56	-79.6349	-79.4354	-79.4161	-79.3637	-79.3693	-79.2119	-79.1279	-79.0184	-79.0196	-79.1008	-78.9929	-78.8945	-78.7837	-78.6587	-78.6682	-78.5861	-78.4575
Element number 17	-80.1112	-80.0293	-80.0475	-80.2019	-80.1456	-80.0505	-80.1246	-80.122	-80.1671	-80.2078	-80.0713	-80.0625	-80.0501	-80.0284	-80.1744	-79.9425	-80.1581	-80.0523	-80.207	-80.1584	-80.0572	-80.0739	-80.096	-80.0905	-80.0846	-80.0823	-80.0746	-80.1149	-80.0979	-80.0187	-79.9992	-79.9491	-79.8727	-79.7953	-79.8203	-79.8584	-79.7772	-79.6781	-79.5634	-79.5756	-79.3553	-79.4515	-79.4082	-79.2605	-79.1618	-79.0091	-79.0871	-79.0056	-78.919
Element number 18	-80.0831	-80.1549	-80.1198	-80.1814	-80.019	-80.1501	-80.1282	-80.112	-80.1842	-80.1195	-80.0624	-80.0412	-80.0384	-80.1394	-80.0406	-80.0671	-80.0501	-79.9739	-79.9484	-79.998	-79.9652	-79.9117	-80.019	-79.8941	-79.7562	-79.9361	-79.7738	-79.8459	-79.7752	-79.5906	-79.6418	-79.6081	-79.5795	-79.5674	-79.465	-79.4419	-79.4787	-79.4352	-79.2928	-79.2388	-79.0833	-79.185	-79.0441	-79.0343	-78.9091	-78.8141	-78.7753	-78.5683	-78.4688
Element number 19	-79.7077	-79.7952	-79.7896	-79.8745	-79.8087	-79.8563	-79.8864	-79.9201	-79.8898	-80.0335	-79.9812	-79.9328	-79.9032	-79.7608	-79.8823	-79.9025	-79.9544	-79.8877	-79.8695	-79.9974	-79.9814	-79.8767	-79.847	-79.892	-79.7648	-80.0374	-79.9702	-79.845	-79.733	-79.7668	-79.7449	-79.6212	-79.7025	-79.6653	-79.5571	-79.5671	-79.4943	-79.3312	-79.273	-79.1767	-79.1152	-79.1707	-79.1794	-79.0365	-78.9442	-78.8077	-78.7373	-78.6858	-78.5081
Element number 20	-80.4194	-80.5432	-80.4583	-80.4322	-80.3404	-80.4688	-80.4553	-80.5525	-80.3072	-80.4255	-80.3916	-80.4217	-80.2749	-80.2337	-80.2838	-80.2179	-80.1246	-80.1474	-80.1967	-80.1548	-80.1488	-80.1266	-80.0567	-80.1043	-80.0721	-80.0157	-79.9459	-79.906	-79.8939	-79.8873	-79.7261	-79.7431	-79.6565	-79.4894	-79.5377	-79.4455	-79.4172	-79.2704	-79.2745	-79.2086	-79.1175	-79.133	-79.0928	-78.9884	-78.8831	-78.8737	-78.7425	-78.676	-78.518
Element number 21	-79.7942	-79.8299	-79.8919	-79.9032	-79.8723	-79.9846	-80.0363	-79.8994	-80.0169	-79.9205	-80.1434	-80.0353	-79.9723	-79.892	-79.9936	-79.9569	-79.9751	-80.051	-80.0727	-80.0902	-79.9992	-79.8976	-79.9152	-80.0147	-79.9718	-80.0359	-79.9291	-79.9783	-79.8619	-79.8878	-79.8943	-79.8392	-79.7913	-79.7975	-79.7196	-79.5364	-79.4923	-79.5057	-79.4405	-79.4263	-79.3395	-79.3412	-79.2217	-79.2068	-79.1173	-79.0582	-78.8247	-78.7783	-78.7635
Element number 22	-80.6109	-80.5738	-80.6539	-80.625	-80.6401	-80.5992	-80.5179	-80.5871	-80.6266	-80.5999	-80.6057	-80.4233	-80.5068	-80.5193	-80.4697	-80.6339	-80.511	-80.5093	-80.4895	-80.5614	-80.4894	-80.4762	-80.5245	-80.491	-80.5848	-80.4808	-80.4877	-80.4018	-80.3	-80.4097	-80.3415	-80.4085	-80.2155	-80.2059	-80.1501	-80.0135	-79.9256	-79.8414	-79.8339	-79.6967	-79.5788	-79.5485	-79.4541	-79.3323	-79.2164	-79.1357	-79.0328	-78.9943	-78.7668
Element number 23	-80.1334	-80.0963	-80.2293	-80.1685	-80.1139	-80.0976	-80.1126	-80.1905	-80.2268	-80.1352	-80.1231	-80.2232	-80.1021	-80.031	-80.0547	-80.0968	-80.0166	-80.0198	-80.08	-80.1129	-80.0401	-79.9747	-79.957	-80.0754	-79.9718	-79.976	-79.9082	-79.8515	-79.8366	-79.8531	-79.7163	-79.6383	-79.669	-79.6002	-79.4838	-79.4099	-79.3545	-79.2603	-79.2408	-79.188	-79.0157	-79.0852	-78.9526	-78.8915	-78.9595	-78.8058	-78.7971	-78.715	-78.4651
Element number 24	-80.6995	-80.5459	-80.7098	-80.7646	-80.6631	-80.6762	-80.7493	-80.777	-80.6303	-80.8033	-80.6767	-80.6777	-80.6651	-80.606	-80.6088	-80.6316	-80.5188	-80.5833	-80.595	-80.5267	-80.499	-80.457	-80.5407	-80.4358	-80.4492	-80.4121	-80.4541	-80.3359	-80.4786	-80.224	-80.1917	-80.1483	-80.065	-79.98	-79.9317	-79.7521	-79.7255	-79.7031	-79.5482	-79.521	-79.4092	-79.4877	-79.3781	-79.305	-79.1421	-79.1057	-79.0572	-79.0221	-78.8526
Element number 25	-79.745	-79.8889	-79.8188	-79.7995	-79.7844	-79.8601	-79.96	-79.8304	-79.787	-79.9182	-79.8846	-79.7708	-79.8427	-79.7885	-79.8265	-79.8535	-79.7521	-79.7904	-79.6559	-79.5507	-79.7078	-79.7531	-79.6671	-79.6612	-79.6275	-79.565	-79.5004	-79.4075	-79.372	-79.2946	-79.2164	-79.1411	-79.0773	-78.9922	-78.9459	-78.8434	-78.8295	-78.7017	-78.7451	-78.6282	-78.5042	-78.5752	-78.4147	-78.3488	-78.292	-78.2034	-78.0169	-77.8342	-77.8192
Element number 26	-81.087	-81.002	-81.2517	-81.1169	-81.2751	-81.1651	-81.2043	-81.1034	-81.2116	-81.207	-81.3173	-81.1869	-81.3033	-81.3154	-81.1248	-81.1224	-81.2364	-81.0531	-81.0765	-81.2275	-81.0725	-81.0629	-81.1013	-81.0711	-81.1014	-81.0526	-81.0961	-80.9737	-80.9467	-80.9632	-80.8353	-80.8473	-80.7342	-80.7938	-80.7814	-80.5955	-80.538	-80.4339	-80.2957	-80.2145	-80.1437	-80.1648	-80.1231	-79.9913	-79.9385	-79.7249	-79.6631	-79.4786	-79.236
Element number 27	-80.3389	-80.397	-80.4023	-80.3195	-80.4411	-80.2854	-80.4649	-80.4109	-80.3838	-80.5736	-80.3585	-80.5498	-80.5184	-80.3557	-80.3817	-80.4641	-80.4009	-80.4168	-80.4152	-80.3996	-80.431	-80.3475	-80.3912	-80.436	-80.4441	-80.3468	-80.3916	-80.3672	-80.3879	-80.358	-80.3082	-80.2031	-80.1666	-80.0633	-80.1299	-80.0702	-79.9395	-79.8299	-79.7664	-79.7614	-79.689	-79.6882	-79.602	-79.5421	-79.402	-79.1952	-79.1534	-79.0929	-79.0084
Element number 28	-80.2488	-80.2941	-80.2056	-80.1694	-80.2692	-80.2983	-80.3348	-80.2008	-80.1467	-80.2323	-80.334	-80.2577	-80.2296	-80.2006	-80.1588	-80.0889	-80.146	-80.1743	-80.3356	-80.2177	-80.1105	-80.04	-80.1564	-80.2207	-80.1257	-80.034	-80.0456	-79.9825	-79.9686	-79.9661	-79.8622	-79.8159	-79.6318	-79.6282	-79.5214	-79.5812	-79.4568	-79.3763	-79.2487	-79.2772	-79.1405	-79.1407	-79.1408	-79.0664	-78.8891	-78.777	-78.7002	-78.6881	-78.5659
Element number 29	-80.3909	-80.3973	-80.4312	-80.3508	-80.4778	-80.3881	-80.4386	-80.4006	-80.3177	-80.4046	-80.3669	-80.3929	-80.2134	-80.3268	-80.3382	-80.3481	-80.2857	-80.3145	-80.3426	-80.3814	-80.2968	-80.3509	-80.3626	-80.3518	-80.3662	-80.2888	-80.3275	-80.2736	-80.2469	-80.1951	-80.2093	-80.2217	-80.1834	-80.0892	-80.0682	-80.0042	-79.9408	-79.8496	-79.839	-79.7718	-79.6587	-79.6715	-79.5921	-79.5615	-79.388	-79.2848	-79.2435	-79.1817	-79.05
Element number 30	-79.9956	-80.0665	-80.0427	-80.0223	-80.0365	-80.0437	-79.9978	-80.0269	-79.9546	-80.0609	-80.1379	-80.0805	-79.99	-79.977	-79.9497	-80.0212	-80.0189	-80.0937	-80.0496	-79.9913	-79.9445	-79.9584	-79.9903	-79.9944	-79.996	-79.9007	-79.8913	-79.9457	-79.8895	-79.8577	-79.8385	-79.8143	-79.7741	-79.7046	-79.7114	-79.5821	-79.5584	-79.4414	-79.3452	-79.3971	-79.272	-79.2709	-79.2423	-79.1544	-79.0568	-78.9954	-78.7916	-78.8436	-78.7047
Element number 31	-81.1748	-80.977	-81.2157	-81.0699	-81.1428	-81.0424	-81.048	-81.1281	-81.0543	-81.0694	-81.0175	-81.0869	-81.0396	-80.9724	-81.0632	-81.0644	-80.9713	-80.9962	-81.0051	-81.0907	-80.9786	-80.9125	-80.9446	-80.9476	-80.9288	-80.7653	-80.8678	-80.8108	-80.715	-80.754	-80.6517	-80.6854	-80.5823	-80.4777	-80.4299	-80.4058	-80.266	-80.193	-80.0874	-80.1206	-79.8804	-79.9521	-79.7375	-79.7157	-79.6824	-79.5294	-79.4202	-79.3348	-79.1812
Element number 32	-80.8924	-80.9518	-80.9895	-80.9147	-80.9508	-81.027	-80.8965	-80.9222	-80.997	-80.8897	-80.9117	-80.947	-80.8	-80.8349	-80.8118	-80.8092	-80.791	-80.8841	-80.7553	-80.8438	-80.8576	-80.8545	-80.8093	-80.8164	-80.8549	-80.8651	-80.8756	-80.764	-80.8056	-80.7799	-80.7589	-80.7522	-80.7671	-80.6058	-80.5169	-80.4826	-80.405	-80.4022	-80.3697	-80.2851	-80.0974	-80.2752	-80.1323	-79.9732	-79.9358	-79.7751	-79.7048	-79.5597	-79.4713
Element number 33	-79.918	-79.8161	-79.8301	-79.7801	-79.8317	-79.7767	-79.8706	-79.7803	-79.8311	-79.7069	-79.7122	-79.7399	-79.6971	-79.7272	-79.7334	-79.801	-79.7351	-79.6782	-79.7556	-79.7259	-79.6174	-79.7084	-79.6519	-79.6213	-79.5977	-79.5771	-79.549	-79.5734	-79.4877	-79.512	-79.4648	-79.4452	-79.319	-79.3957	-79.2557	-79.2578	-79.096	-79.0243	-79.0386	-78.97	-78.9424	-78.808	-78.7731	-78.6602	-78.6815	-78.5263	-78.2883	-78.2397	-78.1167
Element number 34	-80.2309	-80.1257	-80.061	-80.1153	-80.1598	-80.1829	-80.198	-80.1418	-80.2163	-80.2482	-80.3215	-80.1895	-80.1691	-80.1162	-80.305	-80.1668	-80.2039	-80.236	-80.1605	-80.2642	-80.2255	-80.1433	-80.2584	-80.1647	-80.1411	-80.2227	-80.0966	-79.9635	-80.0573	-79.9962	-79.9711	-79.9964	-79.915	-79.8479	-79.7145	-79.6887	-79.6001	-79.6393	-79.4605	-79.483	-79.3138	-79.2251	-79.2356	-79.1163	-78.9946	-79.0355	-78.862	-78.7394	-78.6629
Element number 35	-80.0137	-80.0178	-80.0237	-80.0188	-79.9852	-80.0397	-80.0439	-80.0097	-80.1758	-79.9596	-80.0696	-80.0441	-79.9287	-80.0411	-80.1208	-80.0269	-80.0787	-80.0758	-80.0442	-79.9997	-79.9842	-79.9626	-80.0217	-80.0309	-80.0021	-80.0158	-79.9617	-79.9355	-79.9546	-79.8625	-79.9422	-79.7174	-79.6913	-79.6936	-79.6025	-79.5173	-79.4637	-79.3968	-79.3353	-79.3705	-79.1017	-79.143	-79.0108	-79.038	-78.8633	-78.7839	-78.6867	-78.5241	-78.4134
Element number 36	-81.0237	-80.9809	-81.0072	-81.029	-80.9025	-80.9961	-80.9607	-80.9879	-80.8847	-80.9949	-80.8644	-80.8733	-80.8297	-80.7701	-80.861	-80.756	-80.7418	-80.679	-80.7712	-80.6417	-80.7847	-80.6988	-80.6542	-80.6047	-80.5049	-80.5248	-80.534	-80.5471	-80.4596	-80.3508	-80.448	-80.3562	-80.2337	-80.2674	-80.2504	-80.1235	-80.0657	-80.0443	-79.9926	-79.8701	-79.7961	-79.9018	-79.7568	-79.7047	-79.5656	-79.556	-79.3939	-79.3064	-79.2393
[truncated: 62 more columns]

## Sheet: FIg.2m
Frequency-Bandwidth	0.9	1	1.1	1.2	1.3	1.4
5.75MHz	0	0	0	1	0	1
6.25MHz	0	0	1	0	1	0
7.25MHz	0	0	1	6	4	1
7.75MHz	0	0	1	4	0	0
8.25MHz	1	1	4	0	0	0
8.75Mhz	2	4	2	0	0	0
9.25Mhz	1	0	0	0	0	0

## Sheet: Fig.2n
		x-range from -2mm to 2mm
	y-range from -2mm to 2mm	-40	-40	-37.8147	-34.7268	-34.7255	-39.1584	-40	-34.1672	-29.4774	-28.0946	-29.4812	-35.764	-40	-29.1365	-25.0763	-23.6034	-23.8758	-25.7917	-29.8058	-38.3153	-40	-34.939	-31.4134	-29.2015	-27.1127	-24.944	-22.9398	-21.4212	-20.6465	-20.85	-22.3805	-26.1007	-36.392	-33.6403	-25.8181	-23.0932	-22.5929	-23.867	-27.2187	-34.4672	-40	-35.8626	-35.297	-40	-36.4697	-27.7797	-23.6067	-21.3428
		-40	-38.8008	-35.2371	-34.1359	-35.9605	-40	-40	-32.4331	-29.7162	-30.1057	-34.7713	-40	-30.6992	-25.8808	-24.0803	-24.2879	-26.5636	-32.2914	-40	-32.3989	-27.8441	-25.9948	-25.2473	-24.872	-24.4457	-23.8752	-23.3871	-23.3866	-24.3935	-27.3252	-35.9003	-35.1495	-25.7102	-21.9074	-20.2608	-20.1009	-21.3074	-24.0854	-29.2074	-40	-40	-40	-40	-32.4823	-25.9703	-22.3813	-20.3964	-19.5496
		-37.8147	-35.2371	-33.916	-34.5713	-39.0006	-40	-35.8261	-31.2218	-30.3317	-33.0213	-40	-34.1418	-27.5611	-25.0911	-24.9913	-27.3289	-34.4134	-40	-28.8057	-25.0888	-23.6826	-23.5508	-24.1952	-25.2282	-26.3447	-27.4887	-29.0722	-32.3281	-40	-35.1121	-26.6176	-22.3896	-20.0495	-19.0419	-19.2193	-20.6481	-23.6623	-29.3251	-40	-38.1543	-35.4104	-40	-37.3147	-27.9034	-23.6059	-21.4109	-20.6003	-20.9251
		-34.7268	-34.1359	-34.5713	-37.5704	-40	-38.9983	-32.3951	-30.2863	-31.3132	-37.652	-40	-30.1619	-26.4935	-25.7753	-27.7587	-34.9439	-38.4634	-27.7239	-24.0388	-22.7297	-22.9368	-24.381	-27.0004	-30.9581	-37.2286	-40	-38.655	-31.4695	-26.8639	-23.4954	-21.1112	-19.6634	-19.1785	-19.7633	-21.6863	-25.6792	-34.9881	-37.7945	-29.5158	-28.0364	-30.2045	-39.8379	-35.5715	-27.4066	-24.2457	-23.2831	-24.0165	-26.6347
		-34.7255	-35.9605	-39.0006	-40	-40	-33.041	-30.1596	-30.0594	-33.4406	-40	-33.8408	-28.1327	-26.4674	-27.6916	-33.5517	-40	-28.1942	-24.0282	-22.5679	-22.9107	-24.9879	-29.4653	-40	-37.9723	-30.5477	-27.4245	-25.4709	-23.876	-22.4451	-21.2859	-20.6242	-20.7208	-21.9136	-24.8603	-31.8922	-40	-27.8068	-24.193	-23.3228	-24.5236	-28.3539	-39.5215	-35.7816	-29.0155	-27.4742	-29.0026	-35.4374	-40
		-39.1584	-40	-40	-38.9983	-33.041	-30.0996	-29.411	-31.3919	-39.508	-38.8492	-29.8023	-26.9651	-27.2142	-31.2517	-40	-30.0639	-24.7774	-22.8973	-23.1513	-25.6039	-31.9889	-40	-29.5979	-25.4304	-23.6528	-22.9533	-22.7509	-22.7272	-22.8042	-23.1553	-24.1852	-26.6476	-32.8132	-40	-27.934	-23.2222	-21.1049	-20.6286	-21.6308	-24.3886	-30.1222	-40	-35.1063	-32.0195	-34.9031	-40	-30.6855	-24.7249
		-40	-40	-35.8261	-32.3951	-30.1596	-29.411	-30.7643	-36.4232	-40	-31.2184	-27.2542	-26.5701	-29.0424	-39.5295	-33.6721	-26.1254	-23.5041	-23.4142	-25.8564	-33.3594	-37.438	-26.81	-23.2302	-21.8878	-21.8309	-22.6412	-24.0491	-25.898	-28.2944	-32.0695	-40	-37.3192	-28.0878	-23.5529	-20.9295	-19.6279	-19.4955	-20.5906	-23.2245	-28.3821	-40	-37.0772	-32.8677	-35.799	-40	-29.8583	-24.115	-21.1772
		-34.1672	-32.4331	-31.2218	-30.2863	-30.0594	-31.3919	-36.4232	-40	-32.0495	-27.385	-26.0046	-27.3642	-33.4464	-40	-27.9299	-24.2123	-23.5391	-25.5609	-32.6382	-37.0638	-26.0257	-22.3557	-21.1069	-21.4222	-23.0822	-26.2011	-31.546	-40	-38.1651	-30.7092	-26.6859	-23.7921	-21.6288	-20.1745	-19.5094	-19.7665	-21.1791	-24.2628	-30.6924	-40	-31.9762	-29.0912	-30.6051	-40	-34.5355	-26.1	-22.4613	-20.8601
		-29.4774	-29.7162	-30.3317	-31.3132	-33.4406	-39.508	-40	-32.0495	-27.4197	-25.6833	-26.3436	-30.5086	-40	-29.9855	-24.8783	-23.4778	-24.8159	-30.4578	-40	-26.5086	-22.2745	-20.8709	-21.3377	-23.6618	-28.8155	-40	-32.6461	-26.9324	-24.3753	-22.9221	-21.9249	-21.1752	-20.7197	-20.7566	-21.5855	-23.6858	-28.213	-40	-32.6624	-26.6746	-24.9351	-25.7398	-29.7523	-40	-31.3673	-25.4858	-23.2768	-23.0677
		-28.0946	-30.1057	-33.0213	-37.652	-40	-38.8492	-31.2184	-27.385	-25.6833	-26.0031	-29.2301	-40	-31.9222	-25.4008	-23.2861	-23.8943	-28.0376	-40	-28.026	-22.7037	-20.9118	-21.3012	-23.9795	-31.0484	-39.3053	-26.8872	-23.0958	-21.5489	-21.1192	-21.3074	-21.8305	-22.5944	-23.746	-25.7547	-29.8136	-40	-33.3871	-26.2044	-23.1245	-22.0556	-22.6491	-25.2101	-31.486	-40	-30.2612	-26.7067	-26.4587	-29.122
		-29.4812	-34.7713	-40	-40	-33.8408	-29.8023	-27.2542	-26.0046	-26.3436	-29.2301	-40	-33.1597	-25.7259	-23.0718	-23.0644	-26.0427	-37.5118	-30.5256	-23.4368	-21.0466	-21.14	-23.7703	-31.6543	-34.7165	-24.6619	-21.2657	-20.0926	-20.2595	-21.4176	-23.3942	-26.1688	-30.1197	-37.4742	-40	-31.3503	-26.0315	-22.9122	-21.1569	-20.5683	-21.1875	-23.3011	-27.8265	-40	-35.7572	-29.9054	-29.5546	-33.9294	-40
		-35.764	-40	-34.1418	-30.1619	-28.1327	-26.9651	-26.5701	-27.3642	-30.5086	-40	-33.1597	-25.8353	-22.9358	-22.5055	-24.685	-32.4385	-34.0118	-24.2876	-21.1628	-20.8069	-23.0476	-30.2904	-34.8916	-23.9726	-20.4342	-19.338	-19.8595	-21.8529	-25.6355	-32.8868	-40	-32.0274	-27.4064	-24.7132	-22.7813	-21.3715	-20.5313	-20.4116	-21.234	-23.3753	-27.7476	-38.8339	-36.9062	-30.4674	-30.0072	-34.6449	-40	-28.6551
		-40	-30.6992	-27.5611	-26.4935	-26.4674	-27.2142	-29.0424	-33.4464	-40	-31.9222	-25.7259	-22.9358	-22.3101	-24.006	-30.1182	-38.2827	-25.0743	-21.2179	-20.3659	-22.0551	-27.9973	-38.8735	-24.2301	-20.1779	-18.941	-19.6006	-22.2162	-28.0673	-40	-29.345	-24.6133	-22.6012	-21.6792	-21.2518	-21.0755	-21.15	-21.6628	-22.9543	-25.6172	-31.2246	-40	-32.4464	-28.1791	-27.7374	-30.8222	-40	-31.5831	-24.8935
		-29.1365	-25.8808	-25.0911	-25.7753	-27.6916	-31.2517	-39.5295	-40	-29.9855	-25.4008	-23.0718	-22.5055	-24.006	-29.4213	-40	-25.6297	-21.2229	-19.9349	-21.0805	-25.7934	-40	-25.1379	-20.2461	-18.6908	-19.2761	-22.1757	-29.7286	-36.0816	-24.875	-21.3998	-20.1441	-20.0679	-20.7039	-21.76	-23.0898	-24.7776	-27.285	-31.96	-40	-34.1597	-27.8827	-25.3831	-25.0536	-26.9606	-33.0549	-40	-28.4778	-24.1747
		-25.0763	-24.0803	-24.9913	-27.7587	-33.5517	-40	-33.6721	-27.9299	-24.8783	-23.2861	-23.0644	-24.685	-30.1182	-40	-25.8303	-21.2123	-19.6265	-20.3351	-24.1215	-40	-26.456	-20.4642	-18.4701	-18.8058	-21.6166	-29.6501	-32.8617	-22.9455	-19.7084	-18.7325	-19.1635	-20.6938	-23.2035	-26.7349	-31.7942	-40	-40	-32.019	-27.5075	-24.8103	-23.4026	-23.2418	-24.565	-28.1961	-38.6174	-35.5068	-27.9138	-25.4551
		-23.6034	-24.2879	-27.3289	-34.9439	-40	-30.0639	-26.1254	-24.2123	-23.4778	-23.8943	-26.0427	-32.4385	-38.2827	-25.6297	-21.2123	-19.5153	-19.9373	-23.1059	-34.4787	-27.8924	-20.7099	-18.2415	-18.2292	-20.6881	-28.0246	-33.2012	-22.2291	-18.8047	-17.8555	-18.567	-20.8315	-25.0698	-33.5003	-40	-30.9432	-27.3848	-25.4668	-24.1219	-23.1132	-22.5388	-22.6373	-23.7415	-26.4284	-32.383	-40	-32.6954	-28.9327	-28.8446
		-23.8758	-26.5636	-34.4134	-38.4634	-28.1942	-24.7774	-23.5041	-23.5391	-24.8159	-28.0376	-37.5118	-34.0118	-25.0743	-21.2229	-19.6265	-19.9373	-22.7674	-32.4224	-29.0495	-20.9056	-18.0259	-17.6547	-19.6639	-25.8961	-36.356	-22.23	-18.3414	-17.2372	-18.0223	-20.7657	-26.7409	-40	-28.6373	-24.208	-22.6171	-22.1968	-22.2786	-22.513	-22.8198	-23.3766	-24.5553	-26.9413	-31.8203	-40	-36.4866	-31.4786	-31.2529	-35.803
		-25.7917	-32.2914	-40	-27.7239	-24.0282	-22.8973	-23.4142	-25.5609	-30.4578	-40	-30.5256	-24.2876	-21.2179	-19.9349	-20.3351	-23.1059	-32.4224	-29.5014	-21.0111	-17.8692	-17.199	-18.7861	-24.0228	-40	-22.6549	-18.1147	-16.7258	-17.4004	-20.2896	-27.3864	-37.5033	-24.5048	-21.0262	-19.9849	-20.2444	-21.2902	-22.7353	-24.2672	-25.7778	-27.5242	-30.227	-35.6722	-40	-36.0593	-31.6078	-31.0957	-34.5805	-40
		-29.8058	-40	-28.8057	-24.0388	-22.5679	-23.1513	-25.8564	-32.6382	-40	-28.026	-23.4368	-21.1628	-20.3659	-21.0805	-24.1215	-34.4787	-29.0495	-21.0111	-17.8117	-16.9491	-18.2085	-22.71	-40	-23.2665	-18.0018	-16.2624	-16.6968	-19.4322	-26.6309	-34.5913	-22.6074	-19.2152	-18.3133	-18.9232	-20.6986	-23.4475	-26.9716	-31.0106	-35.493	-40	-40	-38.8533	-32.9205	-30.0596	-29.3276	-31.0112	-37.7966	-40
		-38.3153	-32.3989	-25.0888	-22.7297	-22.9107	-25.6039	-33.3594	-37.0638	-26.5086	-22.7037	-21.0466	-20.8069	-22.0551	-25.7934	-40	-27.8924	-20.9056	-17.8692	-16.9491	-18.0084	-22.045	-39.5805	-23.8433	-17.9387	-15.8547	-15.9923	-18.3997	-24.9833	-35.573	-21.7954	-18.1163	-17.1327	-17.8676	-20.1375	-24.1807	-31.1075	-40	-38.3378	-34.3661	-32.9117	-31.5967	-29.9684	-28.4659	-27.6903	-28.1802	-30.7463	-38.5193	-40
		-40	-27.8441	-23.6826	-22.9368	-24.9879	-31.9889	-37.438	-26.0257	-22.2745	-20.9118	-21.14	-23.0476	-27.9973	-40	-26.456	-20.7099	-18.0259	-17.199	-18.2085	-22.045	-37.7617	-24.1914	-17.9023	-15.5442	-15.3954	-17.4298	-23.2049	-40	-21.6025	-17.4176	-16.2068	-16.8824	-19.3663	-24.3812	-36.7464	-33.7906	-27.8367	-26.4974	-26.7737	-27.5146	-27.8746	-27.5465	-26.9385	-26.7353	-27.5583	-30.1459	-36.5425	-40
		-34.939	-25.9948	-23.5508	-24.381	-29.4653	-40	-26.81	-22.3557	-20.8709	-21.3012	-23.7703	-30.2904	-38.8735	-25.1379	-20.4642	-18.2415	-17.6547	-18.7861	-22.71	-39.5805	-24.1914	-17.8897	-15.3754	-14.9987	-16.7	-21.7653	-40	-21.7474	-16.9492	-15.4273	-15.9073	-18.3372	-23.7241	-40	-28.3204	-23.6329	-22.5746	-23.208	-24.745	-26.402	-27.3274	-27.2208	-26.6603	-26.4688	-27.2685	-29.6315	-34.6951	-40
		-31.4134	-25.2473	-24.1952	-27.0004	-40	-29.5979	-23.2302	-21.1069	-21.3377	-23.9795	-31.6543	-34.8916	-24.2301	-20.2461	-18.4701	-18.2292	-19.6639	-24.0228	-40	-23.8433	-17.9023	-15.3754	-14.8601	-16.3128	-20.8603	-40	-22.0201	-16.6245	-14.77	-14.9801	-17.1722	-22.3811	-40	-26.0303	-21.2359	-20.0421	-20.6748	-22.5452	-25.1229	-27.4866	-28.4764	-27.9557	-27.0206	-26.6986	-27.5754	-30.1555	-35.4887	-40
		-29.2015	-24.872	-25.2282	-30.9581	-37.9723	-25.4304	-21.8878	-21.4222	-23.6618	-31.0484	-34.7165	-23.9726	-20.1779	-18.6908	-18.8058	-20.6881	-25.8961	-40	-23.2665	-17.9387	-15.5442	-14.9987	-16.3128	-20.554	-38.9496	-22.2572	-16.4102	-14.258	-14.184	-16.0594	-20.8118	-37.1512	-25.0866	-19.7073	-18.1975	-18.6444	-20.5544	-23.6726	-27.4794	-30.4965	-30.8875	-29.3611	-27.9644	-27.7848	-29.388	-33.7896	-40	-40
		-27.1127	-24.4457	-26.3447	-37.2286	-30.5477	-23.6528	-21.8309	-23.0822	-28.8155	-39.3053	-24.6619	-20.4342	-18.941	-19.2761	-21.6166	-28.0246	-36.356	-22.6549	-18.0018	-15.8547	-15.3954	-16.7	-20.8603	-38.9496	-22.3493	-16.3013	-13.93	-13.6026	-15.1617	-19.4102	-32.7018	-24.8668	-18.6691	-16.7559	-16.9094	-18.6529	-21.9232	-26.7791	-32.7757	-36.6906	-34.9736	-31.7918	-30.2304	-31.11	-36.0906	-40	-33.3009	-29.0815
		-24.944	-23.8752	-27.4887	-40	-27.4245	-22.9533	-22.6412	-26.2011	-40	-26.8872	-21.2657	-19.338	-19.6006	-22.1757	-29.6501	-33.2012	-22.23	-18.1147	-16.2624	-15.9923	-17.4298	-21.7653	-40	-22.2572	-16.3013	-13.8168	-13.2966	-14.5861	-18.3983	-29.7133	-25.0182	-17.9411	-15.6052	-15.4179	-16.8754	-20.0035	-25.2813	-34.349	-40	-40	-40	-37.9088	-37.2483	-40	-36.4822	-28.3121	-24.5728	-23.0126
		-22.9398	-23.3871	-29.0722	-38.655	-25.4709	-22.7509	-24.0491	-31.546	-32.6461	-23.0958	-20.0926	-19.8595	-22.2162	-29.7286	-32.8617	-22.2291	-18.3414	-16.7258	-16.6968	-18.3997	-23.2049	-40	-22.0201	-16.4102	-13.93	-13.2966	-14.3886	-17.8749	-28.0321	-25.2833	-17.4424	-14.7195	-14.1918	-15.3188	-18.1505	-23.3556	-34.302	-38.1922	-32.2799	-33.3794	-37.8957	-40	-37.4481	-30.2651	-25.0718	-21.7871	-20.0274	-19.5839
		-21.4212	-23.3866	-32.3281	-31.4695	-23.876	-22.7272	-25.898	-40	-26.9324	-21.5489	-20.2595	-21.8529	-28.0673	-36.0816	-22.9455	-18.8047	-17.2372	-17.4004	-19.4322	-24.9833	-40	-21.7474	-16.6245	-14.258	-13.6026	-14.5861	-17.8749	-27.4909	-25.47	-17.1455	-14.1106	-13.2753	-14.0776	-16.5669	-21.4641	-32.8566	-32.6345	-26.4355	-25.6582	-26.948	-28.6822	-28.6884	-26.1824	-22.857	-20.0994	-18.3435	-17.6709	-18.1256
		-20.6465	-24.3935	-40	-26.8639	-22.4451	-22.8042	-28.2944	-38.1651	-24.3753	-21.1192	-21.4176	-25.6355	-40	-24.875	-19.7084	-17.8555	-18.0223	-20.2896	-26.6309	-35.573	-21.6025	-16.9492	-14.77	-14.184	-15.1617	-18.3983	-28.0321	-25.47	-17.0463	-13.7993	-12.7086	-13.2186	-15.3778	-19.908	-31.0006	-29.7753	-22.9848	-21.3512	-21.6687	-22.8143	-23.6267	-23.0644	-21.2453	-19.161	-17.5776	-16.8496	-17.1602	-18.7267
		-20.85	-27.3252	-35.1121	-23.4954	-21.2859	-23.1553	-32.0695	-30.7092	-22.9221	-21.3074	-23.3942	-32.8868	-29.345	-21.3998	-18.7325	-18.567	-20.7657	-27.3864	-34.5913	-21.7954	-17.4176	-15.4273	-14.9801	-16.0594	-19.4102	-29.7133	-25.2833	-17.1455	-13.7993	-12.5168	-12.7807	-14.6466	-18.8293	-29.4378	-28.0491	-20.6841	-18.4713	-18.2111	-18.9772	-20.0237	-20.5227	-19.9932	-18.7612	-17.5481	-16.92	-17.2436	-18.8932	-22.6698
		-22.3805	-35.9003	-26.6176	-21.1112	-20.6242	-24.1852	-40	-26.6859	-21.9249	-21.8305	-26.1688	-40	-24.6133	-20.1441	-19.1635	-20.8315	-26.7409	-37.5033	-22.6074	-18.1163	-16.2068	-15.9073	-17.1722	-20.8118	-32.7018	-25.0182	-17.4424	-14.1106	-12.7086	-12.7807	-14.4005	-18.2819	-28.4493	-27.0154	-19.1637	-16.5027	-15.8114	-16.2617	-17.3281	-18.4292	-18.9757	-18.7661	-18.1874	-17.8707	-18.3934	-20.4008	-25.4398	-40
		-26.1007	-35.1495	-22.3896	-19.6634	-20.7208	-26.6476	-37.3192	-23.7921	-21.1752	-22.5944	-30.1197	-32.0274	-22.6012	-20.0679	-20.6938	-25.0698	-40	-24.5048	-19.2152	-17.1327	-16.8824	-18.3372	-22.3811	-37.1512	-24.8668	-17.9411	-14.7195	-13.2753	-13.2186	-14.6466	-18.2819	-28.1151	-26.5224	-18.2858	-15.254	-14.2022	-14.3611	-15.3367	-16.7529	-18.1441	-19.0806	-19.5084	-19.8868	-20.9874	-24.0099	-33.7081	-29.3385	-20.6635
		-36.392	-25.7102	-20.0495	-19.1785	-21.9136	-32.8132	-28.0878	-21.6288	-20.7197	-23.746	-37.4742	-27.4064	-21.6792	-20.7039	-23.2035	-33.5003	-28.6373	-21.0262	-18.3133	-17.8676	-19.3663	-23.7241	-40	-25.0866	-18.6691	-15.6052	-14.1918	-14.0776	-15.3778	-18.8293	-28.4493	-26.5224	-17.9977	-14.6448	-13.2694	-13.1436	-13.9581	-15.4926	-17.4898	-19.6143	-21.5872	-23.5473	-26.5042	-34.4848	-32.9487	-22.4521	-17.5189	-14.6374
		-33.6403	-21.9074	-19.0419	-19.7633	-24.8603	-40	-23.5529	-20.1745	-20.7566	-25.7547	-40	-24.7132	-21.2518	-21.76	-26.7349	-40	-24.208	-19.9849	-18.9232	-20.1375	-24.3812	-40	-26.0303	-19.7073	-16.7559	-15.4179	-15.3188	-16.5669	-19.908	-29.4378	-27.0154	-18.2858	-14.6448	-12.9632	-12.5476	-13.1462	-14.6513	-17.0176	-20.2512	-24.5372	-31.0702	-40	-29.6597	-22.7577	-18.3264	-15.1898	-13.0455	-11.7821
		-25.8181	-20.2608	-19.2193	-21.6863	-31.8922	-27.934	-20.9295	-19.5094	-21.5855	-29.8136	-31.3503	-22.7813	-21.0755	-23.0898	-31.7942	-30.9432	-22.6171	-20.2444	-20.6986	-24.1807	-36.7464	-28.3204	-21.2359	-18.1975	-16.9094	-16.8754	-18.1505	-21.4641	-31.0006	-28.0491	-19.1637	-15.254	-13.2694	-12.5476	-12.8779	-14.2307	-16.7329	-20.8341	-28.4022	-40	-26.2101	-21.2455	-18.0031	-15.4585	-13.4148	-11.8911	-10.9555	-10.683
		-23.0932	-20.1009	-20.6481	-25.6792	-40	-23.2222	-19.6279	-19.7665	-23.6858	-40	-26.0315	-21.3715	-21.15	-24.7776	-40	-27.3848	-22.1968	-21.2902	-23.4475	-31.1075	-33.7906	-23.6329	-20.0421	-18.6444	-18.6529	-20.0035	-23.3556	-32.8566	-29.7753	-20.6841	-16.5027	-14.2022	-13.1436	-13.1462	-14.2307	-16.6378	-21.1874	-32.6463	-28.6232	-20.9082	-17.3494	-15.079	-13.3889	-12.0572	-11.0651	-10.4849	-10.426	-11.0224
		-22.5929	-21.3074	-23.6623	-34.9881	-27.8068	-21.1049	-19.4955	-21.1791	-28.213	-33.3871	-22.9122	-20.5313	-21.6628	-27.285	-40	-25.4668	-22.2786	-22.7353	-26.9716	-40	-27.8367	-22.5746	-20.6748	-20.5544	-21.9232	-25.2813	-34.302	-32.6345	-22.9848	-18.4713	-15.8114	-14.3611	-13.9581	-14.6513	-16.7329	-21.1874	-34.8586	-25.5593	-18.5736	-15.2296	-13.2332	-11.9284	-11.0455	-10.4916	-10.2831	-10.5096	-11.3187	-12.9389
		-23.867	-24.0854	-29.3251	-37.7945	-24.193	-20.6286	-20.5906	-24.2628	-40	-26.2044	-21.1569	-20.4116	-22.9543	-31.96	-32.019	-24.1219	-22.513	-24.2672	-31.0106	-38.3378	-26.4974	-23.208	-22.5452	-23.6726	-26.7791	-34.349	-38.1922	-26.4355	-21.3512	-18.2111	-16.2617	-15.3367	-15.4926	-17.0176	-20.8341	-32.6463	-25.5593	-17.8789	-14.2649	-12.1968	-10.9889	-10.342	-10.1145	-10.2669	-10.8461	-11.9897	-13.9663	-17.3577
		-27.2187	-29.2074	-40	-29.5158	-23.3228	-21.6308	-23.2245	-30.6924	-32.6624	-23.1245	-20.5683	-21.234	-25.6172	-40	-27.5075	-23.1132	-22.8198	-25.7778	-35.493	-34.3661	-26.7737	-24.745	-25.1229	-27.4794	-32.7757	-40	-32.2799	-25.6582	-21.6687	-18.9772	-17.3281	-16.7529	-17.4898	-20.2512	-28.4022	-28.6232	-18.5736	-14.2649	-11.8614	-10.528	-9.92654	-9.8902	-10.3489	-11.3198	-12.9338	-15.5287	-20.037	-31.4577
		-34.4672	-40	-38.1543	-28.0364	-24.5236	-24.3886	-28.3821	-40	-26.6746	-22.0556	-21.1875	-23.3753	-31.2246	-34.1597	-24.8103	-22.5388	-23.3766	-27.5242	-40	-32.9117	-27.5146	-26.402	-27.4866	-30.4965	-36.6906	-40	-33.3794	-26.948	-22.8143	-20.0237	-18.4292	-18.1441	-19.6143	-24.5372	-40	-20.9082	-15.2296	-12.1968	-10.528	-9.7891	-9.78675	-10.4432	-11.7795	-13.9654	-17.523	-24.4489	-36.7988	-21.4018
		-40	-40	-35.4104	-30.2045	-28.3539	-30.1222	-40	-31.9762	-24.9351	-22.6491	-23.3011	-27.7476	-40	-27.8827	-23.4026	-22.6373	-24.5553	-30.227	-40	-31.5967	-27.8746	-27.3274	-28.4764	-30.8875	-34.9736	-40	-37.8957	-28.6822	-23.6267	-20.5227	-18.9757	-19.0806	-21.5872	-31.0702	-26.2101	-17.3494	-13.2332	-10.9889	-9.92654	-9.78675	-10.4832	-12.0644	-14.7981	-19.6082	-32.4692	-25.2179	-17.9535	-14.5482
		-35.8626	-40	-40	-39.8379	-39.5215	-40	-37.0772	-29.0912	-25.7398	-25.2101	-27.8265	-38.8339	-32.4464	-25.3831	-23.2418	-23.7415	-26.9413	-35.6722	-38.8533	-29.9684	-27.5465	-27.2208	-27.9557	-29.3611	-31.7918	-37.9088	-40	-28.6884	-23.0644	-19.9932	-18.7661	-19.5084	-23.5473	-40	-21.2455	-15.079	-11.9284	-10.342	-9.8902	-10.4432	-12.0644	-15.1229	-21.0558	-40	-21.1877	-15.7527	-12.9358	-11.2855
		-35.297	-40	-37.3147	-35.5715	-35.7816	-35.1063	-32.8677	-30.6051	-29.7523	-31.486	-40	-36.9062	-28.1791	-25.0536	-24.565	-26.4284	-31.8203	-40	-32.9205	-28.4659	-26.9385	-26.6603	-27.0206	-27.9644	-30.2304	-37.2483	-37.4481	-26.1824	-21.2453	-18.7612	-18.1874	-19.8868	-26.5042	-29.6597	-18.0031	-13.3889	-11.0455	-10.1145	-10.3489	-11.7795	-14.7981	-21.0558	-39.4775	-19.5547	-14.5094	-11.8578	-10.299	-9.382
		-40	-32.4823	-27.9034	-27.4066	-29.0155	-32.0195	-35.799	-40	-40	-40	-35.7572	-30.4674	-27.7374	-26.9606	-28.1961	-32.383	-40	-36.0593	-30.0596	-27.6903	-26.7353	-26.4688	-26.6986	-27.7848	-31.11	-40	-30.2651	-22.857	-19.161	-17.5481	-17.8707	-20.9874	-34.4848	-22.7577	-15.4585	-12.0572	-10.4916	-10.2669	-11.3198	-13.9654	-19.6082	-40	-19.5547	-14.1059	-11.3189	-9.69749	-8.73547	-8.17911
		-36.4697	-25.9703	-23.6059	-24.2457	-27.4742	-34.9031	-40	-34.5355	-31.3673	-30.2612	-29.9054	-30.0072	-30.8222	-33.0549	-38.6174	-40	-36.4866	-31.6078	-29.3276	-28.1802	-27.5583	-27.2685	-27.5754	-29.388	-36.0906	-36.4822	-25.0718	-20.0994	-17.5776	-16.92	-18.3934	-24.0099	-32.9487	-18.3264	-13.4148	-11.0651	-10.2831	-10.8461	-12.9338	-17.523	-32.4692	-21.1877	-14.5094	-11.3189	-9.49572	-8.41081	-7.76374	-7.37133
		-27.7797	-22.3813	-21.4109	-23.2831	-29.0026	-40	-29.8583	-26.1	-25.4858	-26.7067	-29.5546	-34.6449	-40	-40	-35.5068	-32.6954	-31.4786	-31.0957	-31.0112	-30.7463	-30.1459	-29.6315	-30.1555	-33.7896	-40	-28.3121	-21.7871	-18.3435	-16.8496	-17.2436	-20.4008	-33.7081	-22.4521	-15.1898	-11.8911	-10.4849	-10.5096	-11.9897	-15.5287	-24.4489	-25.2179	-15.7527	-11.8578	-9.69749	-8.41081	-7.6269	-7.13406	-6.79427
		-23.6067	-20.3964	-20.6003	-24.0165	-35.4374	-30.6855	-24.115	-22.4613	-23.2768	-26.4587	-33.9294	-40	-31.5831	-28.4778	-27.9138	-28.9327	-31.2529	-34.5805	-37.7966	-38.5193	-36.5425	-34.6951	-35.4887	-40	-33.3009	-24.5728	-20.0274	-17.6709	-17.1602	-18.8932	-25.4398	-29.3385	-17.5189	-13.0455	-10.9555	-10.426	-11.3187	-13.9663	-20.037	-36.7988	-17.9535	-12.9358	-10.299	-8.73547	-7.76374	-7.13406	-6.69692	-6.36094
		-21.3428	-19.5496	-20.9251	-26.6347	-40	-24.7249	-21.1772	-20.8601	-23.0677	-29.122	-40	-28.6551	-24.8935	-24.1747	-25.4551	-28.8446	-35.803	-40	-40	-40	-40	-40	-40	-40	-29.0815	-23.0126	-19.5839	-18.1256	-18.7267	-22.6698	-40	-20.6635	-14.6374	-11.7821	-10.683	-11.0224	-12.9389	-17.3577	-31.4577	-21.4018	-14.5482	-11.2855	-9.382	-8.17911	-7.37133	-6.79427	-6.36094	-6.03127
		-20.298	-19.6264	-22.3291	-32.5187	-28.9952	-21.7372	-19.811	-20.6616	-24.6164	-38.2178	-29.5726	-23.5659	-21.8819	-22.5058	-25.3948	-32.2607	-40	-31.8811	-29.3514	-30.3483	-34.4511	-40	-40	-36.5375	-28.1795	-23.1203	-20.419	-19.8468	-22.0481	-32.2914	-25.149	-16.8271	-13.0699	-11.361	-11.1617	-12.4589	-15.7947	-24.0805	-26.9323	-16.6765	-12.6215	-10.3369	-8.88213	-7.86845	-7.10696	-6.5158	-6.07474	-5.79185
		-20.1783	-20.5092	-24.8877	-40	-24.8023	-20.3543	-19.6132	-21.6854	-28.4085	-36.7865	-24.4056	-21.113	-20.6772	-22.4916	-27.4774	-40	-30.485	-25.826	-25.0239	-26.6795	-30.9356	-38.8138	-40	-38.6275	-29.9042	-24.9259	-22.7079	-23.2459	-28.8992	-32.2141	-19.8396	-14.9581	-12.5565	-11.7953	-12.525	-15.0635	-21.0271	-39.1165	-19.2815	-14.2402	-11.5626	-9.87113	-8.65643	-7.68738	-6.88182	-6.24452	-5.81734	-5.6434
		-20.816	-22.102	-28.8064	-33.9559	-23.0304	-20.1454	-20.4271	-23.9588	-37.2008	-28.3065	-22.0647	-20.2116	-20.7754	-23.898	-32.6985	-34.1698	-25.3904	-22.8787	-22.9745	-25.2795	-30.4608	-40	-40	-40	-35.9013	-29.1564	-27.121	-29.7605	-40	-23.9276	-17.6242	-14.4018	-13.0103	-13.1631	-15.0286	-19.6493	-36.8026	-22.3167	-16.0447	-12.9869	-11.1132	-9.75003	-8.59454	-7.54862	-6.64238	-5.96163	-5.5928	-5.59654
		-22.0666	-24.2454	-34.3652	-29.9744	-22.7734	-20.9475	-22.1966	-27.6671	-40	-25.3974	-21.39	-20.5204	-21.9933	-26.7502	-40	-28.0762	-23.0445	-21.5709	-22.2893	-25.2757	-32.0909	-40	-35.5679	-35.618	-40	-40	-36.9982	-40	-28.9703	-21.2277	-17.0686	-14.9437	-14.454	-15.6611	-19.2991	-30.058	-25.7973	-17.9414	-14.5106	-12.5286	-11.1173	-9.85921	-8.60345	-7.39482	-6.37294	-5.68171	-5.42731	-5.67395
		-23.7232	-26.5674	-40	-29.4738	-23.7959	-22.7105	-24.8705	-33.0455	-34.0356	-24.9097	-22.0899	-21.9275	-24.2171	-31.0831	-38.033	-25.9771	-22.3402	-21.4155	-22.5477	-26.1858	-35.6106	-37.8151	-30.1923	-29.3034	-31.6979	-36.5877	-38.912	-32.5607	-25.5508	-20.6994	-17.7842	-16.555	-17.0395	-19.7912	-27.8086	-29.9637	-19.9131	-16.0534	-13.9995	-12.6538	-11.4413	-10.0885	-8.61117	-7.20599	-6.09569	-5.44751	-5.36632	-5.91483
		-25.4185	-28.3227	-40	-31.5937	-26.1574	-25.417	-28.194	-39.127	-33.6521	-26.5144	-24.2237	-24.3966	-27.1304	-35.8155	-35.273	-26.2206	-22.9541	-22.123	-23.343	-27.3435	-39.9802	-33.4555	-27.4481	-26.1191	-27.0603	-29.2148	-30.5493	-28.7257	-24.9843	-21.673	-19.6955	-19.3639	-21.1896	-27.3379	-35.5926	-22.0873	-17.63	-15.4294	-14.1897	-13.1863	-11.9426	-10.3357	-8.58052	-7.00343	-5.86376	-5.3212	-5.47039	-6.3783
		-26.5914	-28.6576	-37.411	-38.1062	-30.2552	-28.9248	-31.1554	-39.5163	-40	-31.252	-28.2607	-27.7639	-29.5988	-36.0694	-40	-29.0082	-24.8012	-23.3327	-24.0468	-27.6331	-40	-32.6314	-26.2476	-24.3678	-24.6092	-26.0975	-27.6944	-27.7955	-26.075	-24.0086	-22.9423	-23.7791	-28.3287	-40	-24.7278	-19.3992	-16.8369	-15.5724	-14.8238	-13.9257	-12.4675	-10.5287	-8.52109	-6.84404	-5.74882	-5.374	-5.80959	-7.14438
		-26.7398	-27.5028	-31.8945	-40	-37.4248	-32.4718	-31.7356	-33.5176	-38.9669	-40	-35.9816	-31.1084	-29.5202	-30.8385	-38.2461	-37.5564	-27.8293	-24.3874	-23.8332	-26.1411	-34.4947	-34.9464	-26.0641	-23.3244	-23.0044	-24.2176	-26.2606	-28.0141	-28.3964	-27.8469	-28.0285	-31.1896	-40	-28.1099	-21.6332	-18.4095	-16.8094	-16.1005	-15.6029	-14.6328	-12.8814	-10.6504	-8.48842	-6.80624	-5.82773	-5.67702	-6.45787	-8.31462
		-25.8712	-25.6483	-27.9891	-33.9001	-40	-34.0113	-29.4157	-27.8522	-28.479	-32.3575	-40	-31.9652	-26.6029	-25.316	-27.4852	-38.1693	-31.547	-24.3568	-22.2803	-23.2857	-28.5491	-40	-26.3979	-22.4507	-21.5984	-22.6427	-25.1066	-28.4176	-31.5275	-33.72	-36.8733	-40	-32.2131	-24.6135	-20.4582	-18.1379	-17.0233	-16.5879	-16.166	-15.0735	-13.1166	-10.7485	-8.5693	-6.97469	-6.17252	-6.29438	-7.48794	-10.0166
		-24.4767	-23.8473	-25.4574	-29.9569	-40	-32.2155	-26.0907	-23.7485	-23.7963	-26.8923	-40	-29.1975	-22.8499	-21.0532	-22.4108	-29.0627	-33.7217	-22.7831	-19.8189	-20.1377	-24.0258	-40	-26.5574	-21.3211	-20.041	-20.9704	-23.7196	-28.2297	-34.5336	-40	-40	-36.2039	-28.4522	-23.3101	-19.9408	-17.9399	-16.9686	-16.5949	-16.1936	-15.1164	-13.2038	-10.9204	-8.86286	-7.42935	-6.84423	-7.27764	-8.9656	-12.4187
		-23.0693	-22.4681	-24.0104	-28.595	-40	-28.8821	-23.1174	-20.9238	-21.175	-24.7346	-40	-25.1742	-19.5266	-17.9674	-19.4303	-26.0076	-31.5289	-20.2213	-17.172	-17.3494	-20.8252	-33.7198	-25.7895	-19.7473	-18.256	-19.1414	-22.0365	-27.1769	-35.8625	-40	-39.5115	-32.8324	-27.1691	-22.6064	-19.3485	-17.3097	-16.2693	-15.8751	-15.5889	-14.8	-13.253	-11.2851	-9.46707	-8.24054	-7.88879	-8.65791	-10.938	-15.7666
		-21.9531	-21.6339	-23.4675	-28.8992	-40	-25.7731	-20.8624	-19.0833	-19.7803	-24.3143	-40	-21.6042	-16.9361	-15.8234	-17.7122	-25.4182	-26.9455	-17.5008	-14.7984	-15.1363	-18.7001	-31.5525	-23.8694	-17.8347	-16.3706	-17.2963	-20.2707	-25.6137	-35.0141	-40	-37.6529	-31.9207	-26.4074	-21.6959	-18.2412	-16.0327	-14.8905	-14.5319	-14.5222	-14.288	-13.4023	-11.9609	-10.4747	-9.46781	-9.33093	-10.43	-13.4038	-20.4806
		-21.2585	-21.3683	-23.7343	-30.7931	-34.8922	-23.4122	-19.3352	-18.0275	-19.2758	-25.2699	-31.3015	-18.8635	-15.0601	-14.4363	-16.9162	-26.9105	-22.6394	-15.0998	-12.8783	-13.5206	-17.4685	-32.8492	-21.292	-15.8424	-14.5733	-15.6136	-18.6717	-24.0652	-33.3056	-40	-37.6799	-31.3491	-25.2898	-20.2302	-16.5739	-14.2573	-13.1016	-12.8819	-13.2699	-13.7604	-13.7701	-13.0569	-11.9772	-11.1592	-11.1611	-12.5205	-16.2393	-27.4774
		-21.0228	-21.6636	-24.7817	-34.8949	-30.1611	-21.8347	-18.4682	-17.6223	-19.484	-27.6571	-25.9941	-16.9164	-13.8145	-13.6704	-16.8616	-31.4727	-19.2737	-13.1864	-11.4473	-12.46	-17.0076	-40	-18.6867	-14.0066	-13.0137	-14.2207	-17.4016	-22.8668	-31.9212	-40	-37.6327	-30.2119	-23.5836	-18.3163	-14.6015	-12.2969	-11.2249	-11.2153	-12.0487	-13.3368	-14.4295	-14.6751	-14.0762	-13.3463	-13.3092	-14.7367	-19.0645	-40
		-21.2385	-22.5043	-26.6438	-40	-27.4582	-20.9723	-18.1902	-17.7691	-20.2827	-32.0127	-22.9139	-15.6614	-13.1129	-13.4175	-17.4235	-40	-16.8197	-11.7841	-10.4819	-11.8911	-17.2276	-37.6651	-16.4254	-12.4725	-11.7757	-13.1789	-16.526	-22.1407	-31.2519	-40	-36.691	-28.4565	-21.5505	-16.2721	-12.6213	-10.4101	-9.47455	-9.69801	-10.967	-13.0561	-15.3927	-16.9176	-16.9	-16.0267	-15.6032	-16.7333	-21.1843	-40
		-21.8685	-23.8696	-29.4379	-40	-26.0177	-20.7525	-18.4385	-18.3829	-21.5503	-40	-21.1576	-15.0046	-12.8753	-13.5779	-18.4763	-32.7507	-15.1484	-10.8631	-9.93427	-11.739	-18.041	-28.0729	-14.6527	-11.3058	-10.889	-12.4973	-16.0393	-21.8687	-31.2357	-40	-35.2122	-26.5392	-19.5597	-14.365	-10.8268	-8.73621	-7.94738	-8.39043	-10.0486	-12.8865	-16.591	-19.8855	-20.6329	-19.1186	-17.7417	-18.1134	-22.0359	-40
		-22.8417	-25.7194	-33.4397	-36.5862	-25.5132	-21.1149	-19.1539	-19.3714	-23.114	-40	-20.3729	-14.8684	-13.023	-14.0429	-19.8362	-27.0647	-14.1463	-10.3753	-9.74296	-11.9125	-19.3174	-23.7132	-13.3993	-10.5206	-10.3457	-12.1466	-15.884	-21.9322	-31.5245	-40	-34.0235	-24.8915	-17.8506	-12.7366	-9.30445	-7.32524	-6.66597	-7.29253	-9.26776	-12.7452	-17.841	-23.6306	-25.5531	-22.3644	-19.3635	-18.7226	-21.9083	-40
		-24.0306	-27.9566	-39.3581	-33.8054	-25.7689	-22.0049	-20.2683	-20.6132	-24.6966	-40	-20.3985	-15.1839	-13.4697	-14.6797	-21.1985	-24.7755	-13.7269	-10.2635	-9.8332	-12.2951	-20.8097	-21.3743	-12.6498	-10.0998	-10.1106	-12.0668	-15.9568	-22.1244	-31.5166	-40	-33.7892	-23.7414	-16.5235	-11.4352	-8.07447	-6.17853	-5.61677	-6.3773	-8.57886	-12.5274	-18.8249	-27.9008	-31.9936	-25.208	-20.271	-18.8233	-21.7002	-40
		-25.2203	-30.3498	-40	-32.91	-26.6586	-23.3551	-21.684	-21.9375	-25.909	-40	-21.1673	-15.8803	-14.1118	-15.3264	-22.1246	-24.3027	-13.8233	-10.4608	-10.1136	-12.7394	-22.0715	-20.3439	-12.3722	-10.0051	-10.1249	-12.169	-16.1141	-22.1745	-30.6097	-40	-35.1505	-23.1741	-15.5957	-10.4594	-7.12545	-5.2768	-4.77339	-5.61136	-7.93755	-12.1432	-19.1655	-31.309	-39.2231	-26.8876	-20.5948	-18.88	-22.2492	-33.2236
		-26.1041	-32.4374	-40	-33.0521	-28.0352	-25.0496	-23.2465	-23.1211	-26.3876	-40	-22.6761	-16.8711	-14.8228	-15.8073	-22.2095	-25.3994	-14.3779	-10.8866	-10.4749	-13.0771	-22.5178	-20.4035	-12.5258	-10.1788	-10.3076	-12.3396	-16.1898	-21.836	-28.7148	-36.4979	-39.6765	-23.2099	-15.0474	-9.7875	-6.43498	-4.59574	-4.10924	-4.96634	-7.31441	-11.5515	-18.6482	-31.2098	-40	-27.0143	-20.6485	-19.2719	-24.3321	-24.9095
		-26.3702	-33.5859	-40	-33.7212	-29.642	-26.865	-24.7207	-23.934	-26.0467	-40	-24.9814	-18.0371	-15.4592	-15.9782	-21.3827	-28.5377	-15.3311	-11.4418	-10.7976	-13.1559	-21.8113	-21.5738	-13.06	-10.5422	-10.5579	-12.4541	-16.0383	-21.0164	-26.3054	-31.0967	-40	-23.8512	-14.8463	-9.39374	-5.98045	-4.11381	-3.60347	-4.42398	-6.7003	-10.7724	-17.388	-27.8105	-34.4252	-25.9232	-20.6561	-20.1842	-29.5431	-19.5147
		-25.8823	-33.4366	-40	-34.3552	-31.0133	-28.4113	-25.8113	-24.2372	-25.139	-33.2369	-28.2161	-19.2138	-15.8854	-15.7825	-19.9537	-36.6494	-16.6055	-12.0102	-10.9712	-12.8934	-20.1885	-24.168	-13.9073	-10.9956	-10.7656	-12.4037	-15.5893	-19.8256	-23.9175	-27.3103	-37.4866	-25.108	-14.9607	-9.25607	-5.7441	-3.81522	-3.24258	-3.97638	-6.10381	-9.87021	-15.7095	-23.6953	-28.3795	-24.1575	-20.6087	-21.5534	-40	-15.9543
		-24.7764	-32.2826	-40	-34.3134	-31.5222	-29.1933	-26.2738	-24.0584	-24.0303	-29.0839	-32.6296	-20.1989	-16.0143	-15.2692	-18.3262	-39.0057	-18.0863	-12.4709	-10.9237	-12.3088	-18.1834	-29.3773	-14.9713	-11.4245	-10.8325	-12.1288	-14.8738	-18.4815	-21.864	-24.6632	-31.5026	-27.0205	-15.367	-9.35969	-5.71417	-3.68981	-3.01909	-3.62308	-5.54362	-8.92258	-13.9164	-20.0208	-23.6584	-22.0377	-20.2714	-22.9016	-30.9671	-13.7834
		-23.3407	-30.7243	-40	-33.2193	-30.7968	-28.9175	-26.0631	-23.5592	-22.9949	-26.6122	-38.6457	-20.8015	-15.8377	-14.5559	-16.7798	-28.597	-19.6016	-12.7256	-10.6424	-11.5018	-16.212	-40	-16.1172	-11.7188	-10.6994	-11.6368	-13.9953	-17.1861	-20.266	-22.9012	-28.3761	-29.6981	-16.0536	-9.69726	-5.88353	-3.73067	-2.92838	-3.36638	-5.03993	-7.99667	-12.1955	-16.9454	-19.9168	-19.7136	-19.3388	-23.2114	-27.3871	-12.8404
		-21.8398	-29.2012	-40	-31.2768	-29.0972	-27.7596	-25.3549	-22.9325	-22.1751	-25.1637	-40	-20.9245	-15.421	-13.7708	-15.4491	-24.3573	-20.9238	-12.7284	-10.1721	-10.5986	-14.4787	-31.5359	-17.1745	-11.803	-10.3639	-10.9904	-13.075	-16.0683	-19.1422	-21.8686	-26.668	-33.4233	-17.0217	-10.2661	-6.24597	-3.93019	-2.96452	-3.20674	-4.60819	-7.13923	-10.635	-14.3935	-16.8536	-17.3089	-17.7074	-21.6586	-29.3659	-13.1758
		-20.4424	-27.9133	-40	-29.0061	-27.0091	-26.1756	-24.4093	-22.3252	-21.618	-24.4347	-40	-20.615	-14.8668	-13.0138	-14.3754	-21.9741	-21.8258	-12.4994	-9.59097	-9.70779	-13.0494	-25.5353	-17.9706	-11.6606	-9.87479	-10.2766	-12.2109	-15.1862	-18.4633	-21.4568	-25.8996	-39.0537	-18.2833	-11.0625	-6.79043	-4.27505	-3.11603	-3.13912	-4.25607	-6.37772	-9.26825	-12.276	-14.3012	-14.9643	-15.5965	-18.7311	-40	-15.1681
		-19.2332	-26.9138	-38.16	-26.8281	-24.9844	-24.56	-23.4409	-21.8191	-21.3133	-24.2397	-40	-20.0266	-14.2754	-12.3467	-13.5521	-20.5546	-22.1908	-12.1102	-8.98169	-8.90345	-11.9229	-22.5979	-18.3965	-11.3365	-9.30894	-9.57653	-11.4638	-14.5476	-18.1735	-21.5746	-25.8301	-40	-19.8523	-12.0715	-7.49312	-4.74047	-3.3621	-3.15084	-3.98328	-5.72586	-8.10507	-10.5305	-12.1784	-12.8145	-13.3707	-15.5187	-23.8971	-20.3079
		-18.2456	-26.188	-35.1652	-24.9618	-23.2479	-23.1354	-22.5797	-21.4432	-21.2174	-24.4308	-40	-19.3368	-13.724	-11.7999	-12.951	-19.7276	-22.0848	-11.653	-8.41297	-8.22738	-11.0715	-20.9322	-18.4609	-10.9139	-8.74522	-8.95169	-10.8616	-14.128	-18.1947	-22.1223	-26.2878	-40	-21.7256	-13.2515	-8.30761	-5.28466	-3.66999	-3.22116	-3.78312	-5.18948	-7.14779	-9.12116	-10.4509	-10.9635	-11.3301	-12.6801	-16.8734	-40
		-17.4864	-25.6947	-32.8958	-23.493	-21.8836	-21.9988	-21.8891	-21.1919	-21.2648	-24.8603	-37.3639	-18.6883	-13.2626	-11.3824	-12.5357	-19.2807	-21.7075	-11.2135	-7.93365	-7.69855	-10.4589	-19.9723	-18.28	-10.4837	-8.24872	-8.44132	-10.4093	-13.8834	-18.4245	-22.9631	-27.0959	-40	-23.8401	-14.5119	-9.15474	-5.8453	-3.99492	-3.32277	-3.64503	-4.77077	-6.39818	-8.03067	-9.10758	-9.47884	-9.65155	-10.4459	-12.8458	-19.2165
		-16.9517	-25.3864	-31.3223	-22.4455	-20.9127	-21.1831	-21.3928	-21.0422	-21.3791	-25.3632	-34.5767	-18.1747	-12.9199	-11.0919	-12.2703	-19.0684	-21.2773	-10.8572	-7.57462	-7.32249	-10.0504	-19.4436	-18.012	-10.1228	-7.86582	-8.06731	-10.0993	-13.7619	-18.7374	-23.8933	-28.0252	-38.0489	-25.9907	-15.6908	-9.91849	-6.34156	-4.28377	-3.42525	-3.55725	-4.47079	-5.8591	-7.25246	-8.14666	-8.3997	-8.42076	-8.86282	-10.379	-13.8591
		-16.6346	-25.2208	-30.3994	-21.8199	-20.3338	-20.6947	-21.0959	-20.9668	-21.4855	-25.7639	-33.0402	-17.8494	-12.7103	-10.9216	-12.1246	-18.9856	-20.9579	-10.6276	-7.35349	-7.09843	-9.81771	-19.1862	-17.7938	-9.88558	-7.62574	-7.84017	-9.91997	-13.7134	-18.9993	-24.6384	-28.7811	-36.7515	-27.7275	-16.5571	-10.4596	-6.68655	-4.48387	-3.50036	-3.50936	-4.29036	-5.53387	-6.78521	-7.56922	-7.74622	-7.67385	-7.92302	-9.01666	-11.4794
		-16.5296	-25.1691	-30.0955	-21.6121	-20.1416	-20.5323	-20.9973	-20.9443	-21.5279	-25.9169	-32.5487	-17.7384	-12.6398	-10.8656	-12.0784	-18.9657	-20.8418	-10.5485	-7.27892	-7.02409	-9.74226	-19.1103	-17.7116	-9.80314	-7.54409	-7.76411	-9.86142	-13.7016	-19.101	-24.9267	-29.0754	-36.3638	-28.4189	-16.8797	-10.6564	-6.81055	-4.55552	-3.52784	-3.49424	-4.23013	-5.42513	-6.62935	-7.37658	-7.52754	-7.42385	-7.61178	-8.57912	-10.7696
		-16.6346	-25.2208	-30.3994	-21.8199	-20.3338	-20.6947	-21.0959	-20.9668	-21.4855	-25.7639	-33.0402	-17.8494	-12.7103	-10.9216	-12.1246	-18.9856	-20.9579	-10.6276	-7.35349	-7.09843	-9.81771	-19.1862	-17.7938	-9.88558	-7.62574	-7.84017	-9.91997	-13.7134	-18.9993	-24.6384	-28.7811	-36.7515	-27.7275	-16.5571	-10.4596	-6.68655	-4.48387	-3.50036	-3.50936	-4.29036	-5.53387	-6.78521	-7.56922	-7.74622	-7.67385	-7.92302	-9.01666	-11.4794
		-16.9517	-25.3864	-31.3223	-22.4455	-20.9127	-21.1831	-21.3928	-21.0422	-21.3791	-25.3632	-34.5767	-18.1747	-12.9199	-11.0919	-12.2703	-19.0684	-21.2773	-10.8572	-7.57462	-7.32249	-10.0504	-19.4436	-18.012	-10.1228	-7.86582	-8.06731	-10.0993	-13.7619	-18.7374	-23.8933	-28.0252	-38.0489	-25.9907	-15.6908	-9.91849	-6.34156	-4.28377	-3.42525	-3.55725	-4.47079	-5.8591	-7.25246	-8.14666	-8.3997	-8.42076	-8.86282	-10.379	-13.8591
		-17.4864	-25.6947	-32.8958	-23.493	-21.8836	-21.9988	-21.8891	-21.1919	-21.2648	-24.8603	-37.3639	-18.6883	-13.2626	-11.3824	-12.5357	-19.2807	-21.7075	-11.2135	-7.93365	-7.69855	-10.4589	-19.9723	-18.28	-10.4837	-8.24872	-8.44132	-10.4093	-13.8834	-18.4245	-22.9631	-27.0959	-40	-23.8401	-14.5119	-9.15474	-5.8453	-3.99492	-3.32277	-3.64503	-4.77077	-6.39818	-8.03067	-9.10758	-9.47884	-9.65155	-10.4459	-12.8458	-19.2165
		-18.2456	-26.188	-35.1652	-24.9618	-23.2479	-23.1354	-22.5797	-21.4432	-21.2174	-24.4308	-40	-19.3368	-13.724	-11.7999	-12.951	-19.7276	-22.0848	-11.653	-8.41297	-8.22738	-11.0715	-20.9322	-18.4609	-10.9139	-8.74522	-8.95169	-10.8616	-14.128	-18.1947	-22.1223	-26.2878	-40	-21.7256	-13.2515	-8.30761	-5.28466	-3.66999	-3.22116	-3.78312	-5.18948	-7.14779	-9.12116	-10.4509	-10.9635	-11.3301	-12.6801	-16.8734	-40
		-19.2332	-26.9138	-38.16	-26.8281	-24.9844	-24.56	-23.4409	-21.8191	-21.3133	-24.2397	-40	-20.0266	-14.2754	-12.3467	-13.5521	-20.5546	-22.1908	-12.1102	-8.98169	-8.90345	-11.9229	-22.5979	-18.3965	-11.3365	-9.30894	-9.57653	-11.4638	-14.5476	-18.1735	-21.5746	-25.8301	-40	-19.8523	-12.0715	-7.49312	-4.74047	-3.3621	-3.15084	-3.98328	-5.72586	-8.10507	-10.5305	-12.1784	-12.8145	-13.3707	-15.5187	-23.8971	-20.3079
		-20.4424	-27.9133	-40	-29.0061	-27.0091	-26.1756	-24.4093	-22.3252	-21.618	-24.4347	-40	-20.615	-14.8668	-13.0138	-14.3754	-21.9741	-21.8258	-12.4994	-9.59097	-9.70779	-13.0494	-25.5353	-17.9706	-11.6606	-9.87479	-10.2766	-12.2109	-15.1862	-18.4633	-21.4568	-25.8996	-39.0537	-18.2833	-11.0625	-6.79043	-4.27505	-3.11603	-3.13912	-4.25607	-6.37772	-9.26825	-12.276	-14.3012	-14.9643	-15.5965	-18.7311	-40	-15.1681
		-21.8398	-29.2012	-40	-31.2768	-29.0972	-27.7596	-25.3549	-22.9325	-22.1751	-25.1637	-40	-20.9245	-15.421	-13.7708	-15.4491	-24.3573	-20.9238	-12.7284	-10.1721	-10.5986	-14.4787	-31.5359	-17.1745	-11.803	-10.3639	-10.9904	-13.075	-16.0683	-19.1422	-21.8686	-26.668	-33.4233	-17.0217	-10.2661	-6.24597	-3.93019	-2.96452	-3.20674	-4.60819	-7.13923	-10.635	-14.3935	-16.8536	-17.3089	-17.7074	-21.6586	-29.3659	-13.1758
		-23.3407	-30.7243	-40	-33.2193	-30.7968	-28.9175	-26.0631	-23.5592	-22.9949	-26.6122	-38.6457	-20.8015	-15.8377	-14.5559	-16.7798	-28.597	-19.6016	-12.7256	-10.6424	-11.5018	-16.212	-40	-16.1172	-11.7188	-10.6994	-11.6368	-13.9953	-17.1861	-20.266	-22.9012	-28.3761	-29.6981	-16.0536	-9.69726	-5.88353	-3.73067	-2.92838	-3.36638	-5.03993	-7.99667	-12.1955	-16.9454	-19.9168	-19.7136	-19.3388	-23.2114	-27.3871	-12.8404
		-24.7764	-32.2826	-40	-34.3134	-31.5222	-29.1933	-26.2738	-24.0584	-24.0303	-29.0839	-32.6296	-20.1989	-16.0143	-15.2692	-18.3262	-39.0057	-18.0863	-12.4709	-10.9237	-12.3088	-18.1834	-29.3773	-14.9713	-11.4245	-10.8325	-12.1288	-14.8738	-18.4815	-21.864	-24.6632	-31.5026	-27.0205	-15.367	-9.35969	-5.71417	-3.68981	-3.01909	-3.62308	-5.54362	-8.92258	-13.9164	-20.0208	-23.6584	-22.0377	-20.2714	-22.9016	-30.9671	-13.7834
		-25.8823	-33.4366	-40	-34.3552	-31.0133	-28.4113	-25.8113	-24.2372	-25.139	-33.2369	-28.2161	-19.2138	-15.8854	-15.7825	-19.9537	-36.6494	-16.6055	-12.0102	-10.9712	-12.8934	-20.1885	-24.168	-13.9073	-10.9956	-10.7656	-12.4037	-15.5893	-19.8256	-23.9175	-27.3103	-37.4866	-25.108	-14.9607	-9.25607	-5.7441	-3.81522	-3.24258	-3.97638	-6.10381	-9.87021	-15.7095	-23.6953	-28.3795	-24.1575	-20.6087	-21.5534	-40	-15.9543
		-26.3702	-33.5859	-40	-33.7212	-29.642	-26.865	-24.7207	-23.934	-26.0467	-40	-24.9814	-18.0371	-15.4592	-15.9782	-21.3827	-28.5377	-15.3311	-11.4418	-10.7976	-13.1559	-21.8113	-21.5738	-13.06	-10.5422	-10.5579	-12.4541	-16.0383	-21.0164	-26.3054	-31.0967	-40	-23.8512	-14.8463	-9.39374	-5.98045	-4.11381	-3.60347	-4.42398	-6.7003	-10.7724	-17.388	-27.8105	-34.4252	-25.9232	-20.6561	-20.1842	-29.5431	-19.5147
		-26.1041	-32.4374	-40	-33.0521	-28.0352	-25.0496	-23.2465	-23.1211	-26.3876	-40	-22.6761	-16.8711	-14.8228	-15.8073	-22.2095	-25.3994	-14.3779	-10.8866	-10.4749	-13.0771	-22.5178	-20.4035	-12.5258	-10.1788	-10.3076	-12.3396	-16.1898	-21.836	-28.7148	-36.4979	-39.6765	-23.2099	-15.0474	-9.7875	-6.43498	-4.59574	-4.10924	-4.96634	-7.31441	-11.5515	-18.6482	-31.2098	-40	-27.0143	-20.6485	-19.2719	-24.3321	-24.9095
		-25.2203	-30.3498	-40	-32.91	-26.6586	-23.3551	-21.684	-21.9375	-25.909	-40	-21.1673	-15.8803	-14.1118	-15.3264	-22.1246	-24.3027	-13.8233	-10.4608	-10.1136	-12.7394	-22.0715	-20.3439	-12.3722	-10.0051	-10.1249	-12.169	-16.1141	-22.1745	-30.6097	-40	-35.1505	-23.1741	-15.5957	-10.4594	-7.12545	-5.2768	-4.77339	-5.61136	-7.93755	-12.1432	-19.1655	-31.309	-39.2231	-26.8876	-20.5948	-18.88	-22.2492	-33.2236
		-24.0306	-27.9566	-39.3581	-33.8054	-25.7689	-22.0049	-20.2683	-20.6132	-24.6966	-40	-20.3985	-15.1839	-13.4697	-14.6797	-21.1985	-24.7755	-13.7269	-10.2635	-9.8332	-12.2951	-20.8097	-21.3743	-12.6498	-10.0998	-10.1106	-12.0668	-15.9568	-22.1244	-31.5166	-40	-33.7892	-23.7414	-16.5235	-11.4352	-8.07447	-6.17853	-5.61677	-6.3773	-8.57886	-12.5274	-18.8249	-27.9008	-31.9936	-25.208	-20.271	-18.8233	-21.7002	-40
		-22.8417	-25.7194	-33.4397	-36.5862	-25.5132	-21.1149	-19.1539	-19.3714	-23.114	-40	-20.3729	-14.8684	-13.023	-14.0429	-19.8362	-27.0647	-14.1463	-10.3753	-9.74296	-11.9125	-19.3174	-23.7132	-13.3993	-10.5206	-10.3457	-12.1466	-15.884	-21.9322	-31.5245	-40	-34.0235	-24.8915	-17.8506	-12.7366	-9.30445	-7.32524	-6.66597	-7.29253	-9.26776	-12.7452	-17.841	-23.6306	-25.5531	-22.3644	-19.3635	-18.7226	-21.9083	-40
		-21.8685	-23.8696	-29.4379	-40	-26.0177	-20.7525	-18.4385	-18.3829	-21.5503	-40	-21.1576	-15.0046	-12.8753	-13.5779	-18.4763	-32.7507	-15.1484	-10.8631	-9.93427	-11.739	-18.041	-28.0729	-14.6527	-11.3058	-10.889	-12.4973	-16.0393	-21.8687	-31.2357	-40	-35.2122	-26.5392	-19.5597	-14.365	-10.8268	-8.73621	-7.94738	-8.39043	-10.0486	-12.8865	-16.591	-19.8855	-20.6329	-19.1186	-17.7417	-18.1134	-22.0359	-40
		-21.2385	-22.5043	-26.6438	-40	-27.4582	-20.9723	-18.1902	-17.7691	-20.2827	-32.0127	-22.9139	-15.6614	-13.1129	-13.4175	-17.4235	-40	-16.8197	-11.7841	-10.4819	-11.8911	-17.2276	-37.6651	-16.4254	-12.4725	-11.7757	-13.1789	-16.526	-22.1407	-31.2519	-40	-36.691	-28.4565	-21.5505	-16.2721	-12.6213	-10.4101	-9.47455	-9.69801	-10.967	-13.0561	-15.3927	-16.9176	-16.9	-16.0267	-15.6032	-16.7333	-21.1843	-40
		-21.0228	-21.6636	-24.7817	-34.8949	-30.1611	-21.8347	-18.4682	-17.6223	-19.484	-27.6571	-25.9941	-16.9164	-13.8145	-13.6704	-16.8616	-31.4727	-19.2737	-13.1864	-11.4473	-12.46	-17.0076	-40	-18.6867	-14.0066	-13.0137	-14.2207	-17.4016	-22.8668	-31.9212	-40	-37.6327	-30.2119	-23.5836	-18.3163	-14.6015	-12.2969	-11.2249	-11.2153	-12.0487	-13.3368	-14.4295	-14.6751	-14.0762	-13.3463	-13.3092	-14.7367	-19.0645	-40
		-21.2585	-21.3683	-23.7343	-30.7931	-34.8922	-23.4122	-19.3352	-18.0275	-19.2758	-25.2699	-31.3015	-18.8635	-15.0601	-14.4363	-16.9162	-26.9105	-22.6394	-15.0998	-12.8783	-13.5206	-17.4685	-32.8492	-21.292	-15.8424	-14.5733	-15.6136	-18.6717	-24.0652	-33.3056	-40	-37.6799	-31.3491	-25.2898	-20.2302	-16.5739	-14.2573	-13.1016	-12.8819	-13.2699	-13.7604	-13.7701	-13.0569	-11.9772	-11.1592	-11.1611	-12.5205	-16.2393	-27.4774
		-21.9531	-21.6339	-23.4675	-28.8992	-40	-25.7731	-20.8624	-19.0833	-19.7803	-24.3143	-40	-21.6042	-16.9361	-15.8234	-17.7122	-25.4182	-26.9455	-17.5008	-14.7984	-15.1363	-18.7001	-31.5525	-23.8694	-17.8347	-16.3706	-17.2963	-20.2707	-25.6137	-35.0141	-40	-37.6529	-31.9207	-26.4074	-21.6959	-18.2412	-16.0327	-14.8905	-14.5319	-14.5222	-14.288	-13.4023	-11.9609	-10.4747	-9.46781	-9.33093	-10.43	-13.4038	-20.4806
		-23.0693	-22.4681	-24.0104	-28.595	-40	-28.8821	-23.1174	-20.9238	-21.175	-24.7346	-40	-25.1742	-19.5266	-17.9674	-19.4303	-26.0076	-31.5289	-20.2213	-17.172	-17.3494	-20.8252	-33.7198	-25.7895	-19.7473	-18.256	-19.1414	-22.0365	-27.1769	-35.8625	-40	-39.5115	-32.8324	-27.1691	-22.6064	-19.3485	-17.3097	-16.2693	-15.8751	-15.5889	-14.8	-13.253	-11.2851	-9.46707	-8.24054	-7.88879	-8.65791	-10.938	-15.7666
		-24.4767	-23.8473	-25.4574	-29.9569	-40	-32.2155	-26.0907	-23.7485	-23.7963	-26.8923	-40	-29.1975	-22.8499	-21.0532	-22.4108	-29.0627	-33.7217	-22.7831	-19.8189	-20.1377	-24.0258	-40	-26.5574	-21.3211	-20.041	-20.9704	-23.7196	-28.2297	-34.5336	-40	-40	-36.2039	-28.4522	-23.3101	-19.9408	-17.9399	-16.9686	-16.5949	-16.1936	-15.1164	-13.2038	-10.9204	-8.86286	-7.42935	-6.84423	-7.27764	-8.9656	-12.4187
		-25.8712	-25.6483	-27.9891	-33.9001	-40	-34.0113	-29.4157	-27.8522	-28.479	-32.3575	-40	-31.9652	-26.6029	-25.316	-27.4852	-38.1693	-31.547	-24.3568	-22.2803	-23.2857	-28.5491	-40	-26.3979	-22.4507	-21.5984	-22.6427	-25.1066	-28.4176	-31.5275	-33.72	-36.8733	-40	-32.2131	-24.6135	-20.4582	-18.1379	-17.0233	-16.5879	-16.166	-15.0735	-13.1166	-10.7485	-8.5693	-6.97469	-6.17252	-6.29438	-7.48794	-10.0166
		-26.7398	-27.5028	-31.8945	-40	-37.4248	-32.4718	-31.7356	-33.5176	-38.9669	-40	-35.9816	-31.1084	-29.5202	-30.8385	-38.2461	-37.5564	-27.8293	-24.3874	-23.8332	-26.1411	-34.4947	-34.9464	-26.0641	-23.3244	-23.0044	-24.2176	-26.2606	-28.0141	-28.3964	-27.8469	-28.0285	-31.1896	-40	-28.1099	-21.6332	-18.4095	-16.8094	-16.1005	-15.6029	-14.6328	-12.8814	-10.6504	-8.48842	-6.80624	-5.82773	-5.67702	-6.45787	-8.31462
		-26.5914	-28.6576	-37.411	-38.1062	-30.2552	-28.9248	-31.1554	-39.5163	-40	-31.252	-28.2607	-27.7639	-29.5988	-36.0694	-40	-29.0082	-24.8012	-23.3327	-24.0468	-27.6331	-40	-32.6314	-26.2476	-24.3678	-24.6092	-26.0975	-27.6944	-27.7955	-26.075	-24.0086	-22.9423	-23.7791	-28.3287	-40	-24.7278	-19.3992	-16.8369	-15.5724	-14.8238	-13.9257	-12.4675	-10.5287	-8.52109	-6.84404	-5.74882	-5.374	-5.80959	-7.14438
		-25.4185	-28.3227	-40	-31.5937	-26.1574	-25.417	-28.194	-39.127	-33.6521	-26.5144	-24.2237	-24.3966	-27.1304	-35.8155	-35.273	-26.2206	-22.9541	-22.123	-23.343	-27.3435	-39.9802	-33.4555	-27.4481	-26.1191	-27.0603	-29.2148	-30.5493	-28.7257	-24.9843	-21.673	-19.6955	-19.3639	-21.1896	-27.3379	-35.5926	-22.0873	-17.63	-15.4294	-14.1897	-13.1863	-11.9426	-10.3357	-8.58052	-7.00343	-5.86376	-5.3212	-5.47039	-6.3783
		-23.7232	-26.5674	-40	-29.4738	-23.7959	-22.7105	-24.8705	-33.0455	-34.0356	-24.9097	-22.0899	-21.9275	-24.2171	-31.0831	-38.033	-25.9771	-22.3402	-21.4155	-22.5477	-26.1858	-35.6106	-37.8151	-30.1923	-29.3034	-31.6979	-36.5877	-38.912	-32.5607	-25.5508	-20.6994	-17.7842	-16.555	-17.0395	-19.7912	-27.8086	-29.9637	-19.9131	-16.0534	-13.9995	-12.6538	-11.4413	-10.0885	-8.61117	-7.20599	-6.09569	-5.44751	-5.36632	-5.91483
		-22.0666	-24.2454	-34.3652	-29.9744	-22.7734	-20.9475	-22.1966	-27.6671	-40	-25.3974	-21.39	-20.5204	-21.9933	-26.7502	-40	-28.0762	-23.0445	-21.5709	-22.2893	-25.2757	-32.0909	-40	-35.5679	-35.618	-40	-40	-36.9982	-40	-28.9703	-21.2277	-17.0686	-14.9437	-14.454	-15.6611	-19.2991	-30.058	-25.7973	-17.9414	-14.5106	-12.5286	-11.1173	-9.85921	-8.60345	-7.39482	-6.37294	-5.68171	-5.42731	-5.67395
		-20.816	-22.102	-28.8064	-33.9559	-23.0304	-20.1454	-20.4271	-23.9588	-37.2008	-28.3065	-22.0647	-20.2116	-20.7754	-23.898	-32.6985	-34.1698	-25.3904	-22.8787	-22.9745	-25.2795	-30.4608	-40	-40	-40	-35.9013	-29.1564	-27.121	-29.7605	-40	-23.9276	-17.6242	-14.4018	-13.0103	-13.1631	-15.0286	-19.6493	-36.8026	-22.3167	-16.0447	-12.9869	-11.1132	-9.75003	-8.59454	-7.54862	-6.64238	-5.96163	-5.5928	-5.59654
		-20.1783	-20.5092	-24.8877	-40	-24.8023	-20.3543	-19.6132	-21.6854	-28.4085	-36.7865	-24.4056	-21.113	-20.6772	-22.4916	-27.4774	-40	-30.485	-25.826	-25.0239	-26.6795	-30.9356	-38.8138	-40	-38.6275	-29.9042	-24.9259	-22.7079	-23.2459	-28.8992	-32.2141	-19.8396	-14.9581	-12.5565	-11.7953	-12.525	-15.0635	-21.0271	-39.1165	-19.2815	-14.2402	-11.5626	-9.87113	-8.65643	-7.68738	-6.88182	-6.24452	-5.81734	-5.6434
		-20.298	-19.6264	-22.3291	-32.5187	-28.9952	-21.7372	-19.811	-20.6616	-24.6164	-38.2178	-29.5726	-23.5659	-21.8819	-22.5058	-25.3948	-32.2607	-40	-31.8811	-29.3514	-30.3483	-34.4511	-40	-40	-36.5375	-28.1795	-23.1203	-20.419	-19.8468	-22.0481	-32.2914	-25.149	-16.8271	-13.0699	-11.361	-11.1617	-12.4589	-15.7947	-24.0805	-26.9323	-16.6765	-12.6215	-10.3369	-8.88213	-7.86845	-7.10696	-6.5158	-6.07474	-5.79185
		-21.3428	-19.5496	-20.9251	-26.6347	-40	-24.7249	-21.1772	-20.8601	-23.0677	-29.122	-40	-28.6551	-24.8935	-24.1747	-25.4551	-28.8446	-35.803	-40	-40	-40	-40	-40	-40	-40	-29.0815	-23.0126	-19.5839	-18.1256	-18.7267	-22.6698	-40	-20.6635	-14.6374	-11.7821	-10.683	-11.0224	-12.9389	-17.3577	-31.4577	-21.4018	-14.5482	-11.2855	-9.382	-8.17911	-7.37133	-6.79427	-6.36094	-6.03127
		-23.6067	-20.3964	-20.6003	-24.0165	-35.4374	-30.6855	-24.115	-22.4613	-23.2768	-26.4587	-33.9294	-40	-31.5831	-28.4778	-27.9138	-28.9327	-31.2529	-34.5805	-37.7966	-38.5193	-36.5425	-34.6951	-35.4887	-40	-33.3009	-24.5728	-20.0274	-17.6709	-17.1602	-18.8932	-25.4398	-29.3385	-17.5189	-13.0455	-10.9555	-10.426	-11.3187	-13.9663	-20.037	-36.7988	-17.9535	-12.9358	-10.299	-8.73547	-7.76374	-7.13406	-6.69692	-6.36094
		-27.7797	-22.3813	-21.4109	-23.2831	-29.0026	-40	-29.8583	-26.1	-25.4858	-26.7067	-29.5546	-34.6449	-40	-40	-35.5068	-32.6954	-31.4786	-31.0957	-31.0112	-30.7463	-30.1459	-29.6315	-30.1555	-33.7896	-40	-28.3121	-21.7871	-18.3435	-16.8496	-17.2436	-20.4008	-33.7081	-22.4521	-15.1898	-11.8911	-10.4849	-10.5096	-11.9897	-15.5287	-24.4489	-25.2179	-15.7527	-11.8578	-9.69749	-8.41081	-7.6269	-7.13406	-6.79427
		-36.4697	-25.9703	-23.6059	-24.2457	-27.4742	-34.9031	-40	-34.5355	-31.3673	-30.2612	-29.9054	-30.0072	-30.8222	-33.0549	-38.6174	-40	-36.4866	-31.6078	-29.3276	-28.1802	-27.5583	-27.2685	-27.5754	-29.388	-36.0906	-36.4822	-25.0718	-20.0994	-17.5776	-16.92	-18.3934	-24.0099	-32.9487	-18.3264	-13.4148	-11.0651	-10.2831	-10.8461	-12.9338	-17.523	-32.4692	-21.1877	-14.5094	-11.3189	-9.49572	-8.41081	-7.76374	-7.37133
		-40	-32.4823	-27.9034	-27.4066	-29.0155	-32.0195	-35.799	-40	-40	-40	-35.7572	-30.4674	-27.7374	-26.9606	-28.1961	-32.383	-40	-36.0593	-30.0596	-27.6903	-26.7353	-26.4688	-26.6986	-27.7848	-31.11	-40	-30.2651	-22.857	-19.161	-17.5481	-17.8707	-20.9874	-34.4848	-22.7577	-15.4585	-12.0572	-10.4916	-10.2669	-11.3198	-13.9654	-19.6082	-40	-19.5547	-14.1059	-11.3189	-9.69749	-8.73547	-8.17911
		-35.297	-40	-37.3147	-35.5715	-35.7816	-35.1063	-32.8677	-30.6051	-29.7523	-31.486	-40	-36.9062	-28.1791	-25.0536	-24.565	-26.4284	-31.8203	-40	-32.9205	-28.4659	-26.9385	-26.6603	-27.0206	-27.9644	-30.2304	-37.2483	-37.4481	-26.1824	-21.2453	-18.7612	-18.1874	-19.8868	-26.5042	-29.6597	-18.0031	-13.3889	-11.0455	-10.1145	-10.3489	-11.7795	-14.7981	-21.0558	-39.4775	-19.5547	-14.5094	-11.8578	-10.299	-9.382
		-35.8626	-40	-40	-39.8379	-39.5215	-40	-37.0772	-29.0912	-25.7398	-25.2101	-27.8265	-38.8339	-32.4464	-25.3831	-23.2418	-23.7415	-26.9413	-35.6722	-38.8533	-29.9684	-27.5465	-27.2208	-27.9557	-29.3611	-31.7918	-37.9088	-40	-28.6884	-23.0644	-19.9932	-18.7661	-19.5084	-23.5473	-40	-21.2455	-15.079	-11.9284	-10.342	-9.8902	-10.4432	-12.0644	-15.1229	-21.0558	-40	-21.1877	-15.7527	-12.9358	-11.2855
		-40	-40	-35.4104	-30.2045	-28.3539	-30.1222	-40	-31.9762	-24.9351	-22.6491	-23.3011	-27.7476	-40	-27.8827	-23.4026	-22.6373	-24.5553	-30.227	-40	-31.5967	-27.8746	-27.3274	-28.4764	-30.8875	-34.9736	-40	-37.8957	-28.6822	-23.6267	-20.5227	-18.9757	-19.0806	-21.5872	-31.0702	-26.2101	-17.3494	-13.2332	-10.9889	-9.92654	-9.78675	-10.4832	-12.0644	-14.7981	-19.6082	-32.4692	-25.2179	-17.9535	-14.5482
		-34.4672	-40	-38.1543	-28.0364	-24.5236	-24.3886	-28.3821	-40	-26.6746	-22.0556	-21.1875	-23.3753	-31.2246	-34.1597	-24.8103	-22.5388	-23.3766	-27.5242	-40	-32.9117	-27.5146	-26.402	-27.4866	-30.4965	-36.6906	-40	-33.3794	-26.948	-22.8143	-20.0237	-18.4292	-18.1441	-19.6143	-24.5372	-40	-20.9082	-15.2296	-12.1968	-10.528	-9.7891	-9.78675	-10.4432	-11.7795	-13.9654	-17.523	-24.4489	-36.7988	-21.4018
		-27.2187	-29.2074	-40	-29.5158	-23.3228	-21.6308	-23.2245	-30.6924	-32.6624	-23.1245	-20.5683	-21.234	-25.6172	-40	-27.5075	-23.1132	-22.8198	-25.7778	-35.493	-34.3661	-26.7737	-24.745	-25.1229	-27.4794	-32.7757	-40	-32.2799	-25.6582	-21.6687	-18.9772	-17.3281	-16.7529	-17.4898	-20.2512	-28.4022	-28.6232	-18.5736	-14.2649	-11.8614	-10.528	-9.92654	-9.8902	-10.3489	-11.3198	-12.9338	-15.5287	-20.037	-31.4577
		-23.867	-24.0854	-29.3251	-37.7945	-24.193	-20.6286	-20.5906	-24.2628	-40	-26.2044	-21.1569	-20.4116	-22.9543	-31.96	-32.019	-24.1219	-22.513	-24.2672	-31.0106	-38.3378	-26.4974	-23.208	-22.5452	-23.6726	-26.7791	-34.349	-38.1922	-26.4355	-21.3512	-18.2111	-16.2617	-15.3367	-15.4926	-17.0176	-20.8341	-32.6463	-25.5593	-17.8789	-14.2649	-12.1968	-10.9889	-10.342	-10.1145	-10.2669	-10.8461	-11.9897	-13.9663	-17.3577
		-22.5929	-21.3074	-23.6623	-34.9881	-27.8068	-21.1049	-19.4955	-21.1791	-28.213	-33.3871	-22.9122	-20.5313	-21.6628	-27.285	-40	-25.4668	-22.2786	-22.7353	-26.9716	-40	-27.8367	-22.5746	-20.6748	-20.5544	-21.9232	-25.2813	-34.302	-32.6345	-22.9848	-18.4713	-15.8114	-14.3611	-13.9581	-14.6513	-16.7329	-21.1874	-34.8586	-25.5593	-18.5736	-15.2296	-13.2332	-11.9284	-11.0455	-10.4916	-10.2831	-10.5096	-11.3187	-12.9389
		-23.0932	-20.1009	-20.6481	-25.6792	-40	-23.2222	-19.6279	-19.7665	-23.6858	-40	-26.0315	-21.3715	-21.15	-24.7776	-40	-27.3848	-22.1968	-21.2902	-23.4475	-31.1075	-33.7906	-23.6329	-20.0421	-18.6444	-18.6529	-20.0035	-23.3556	-32.8566	-29.7753	-20.6841	-16.5027	-14.2022	-13.1436	-13.1462	-14.2307	-16.6378	-21.1874	-32.6463	-28.6232	-20.9082	-17.3494	-15.079	-13.3889	-12.0572	-11.0651	-10.4849	-10.426	-11.0224
		-25.8181	-20.2608	-19.2193	-21.6863	-31.8922	-27.934	-20.9295	-19.5094	-21.5855	-29.8136	-31.3503	-22.7813	-21.0755	-23.0898	-31.7942	-30.9432	-22.6171	-20.2444	-20.6986	-24.1807	-36.7464	-28.3204	-21.2359	-18.1975	-16.9094	-16.8754	-18.1505	-21.4641	-31.0006	-28.0491	-19.1637	-15.254	-13.2694	-12.5476	-12.8779	-14.2307	-16.7329	-20.8341	-28.4022	-40	-26.2101	-21.2455	-18.0031	-15.4585	-13.4148	-11.8911	-10.9555	-10.683
		-33.6403	-21.9074	-19.0419	-19.7633	-24.8603	-40	-23.5529	-20.1745	-20.7566	-25.7547	-40	-24.7132	-21.2518	-21.76	-26.7349	-40	-24.208	-19.9849	-18.9232	-20.1375	-24.3812	-40	-26.0303	-19.7073	-16.7559	-15.4179	-15.3188	-16.5669	-19.908	-29.4378	-27.0154	-18.2858	-14.6448	-12.9632	-12.5476	-13.1462	-14.6513	-17.0176	-20.2512	-24.5372	-31.0702	-40	-29.6597	-22.7577	-18.3264	-15.1898	-13.0455	-11.7821
		-36.392	-25.7102	-20.0495	-19.1785	-21.9136	-32.8132	-28.0878	-21.6288	-20.7197	-23.746	-37.4742	-27.4064	-21.6792	-20.7039	-23.2035	-33.5003	-28.6373	-21.0262	-18.3133	-17.8676	-19.3663	-23.7241	-40	-25.0866	-18.6691	-15.6052	-14.1918	-14.0776	-15.3778	-18.8293	-28.4493	-26.5224	-17.9977	-14.6448	-13.2694	-13.1436	-13.9581	-15.4926	-17.4898	-19.6143	-21.5872	-23.5473	-26.5042	-34.4848	-32.9487	-22.4521	-17.5189	-14.6374
		-26.1007	-35.1495	-22.3896	-19.6634	-20.7208	-26.6476	-37.3192	-23.7921	-21.1752	-22.5944	-30.1197	-32.0274	-22.6012	-20.0679	-20.6938	-25.0698	-40	-24.5048	-19.2152	-17.1327	-16.8824	-18.3372	-22.3811	-37.1512	-24.8668	-17.9411	-14.7195	-13.2753	-13.2186	-14.6466	-18.2819	-28.1151	-26.5224	-18.2858	-15.254	-14.2022	-14.3611	-15.3367	-16.7529	-18.1441	-19.0806	-19.5084	-19.8868	-20.9874	-24.0099	-33.7081	-29.3385	-20.6635
		-22.3805	-35.9003	-26.6176	-21.1112	-20.6242	-24.1852	-40	-26.6859	-21.9249	-21.8305	-26.1688	-40	-24.6133	-20.1441	-19.1635	-20.8315	-26.7409	-37.5033	-22.6074	-18.1163	-16.2068	-15.9073	-17.1722	-20.8118	-32.7018	-25.0182	-17.4424	-14.1106	-12.7086	-12.7807	-14.4005	-18.2819	-28.4493	-27.0154	-19.1637	-16.5027	-15.8114	-16.2617	-17.3281	-18.4292	-18.9757	-18.7661	-18.1874	-17.8707	-18.3934	-20.4008	-25.4398	-40
		-20.85	-27.3252	-35.1121	-23.4954	-21.2859	-23.1553	-32.0695	-30.7092	-22.9221	-21.3074	-23.3942	-32.8868	-29.345	-21.3998	-18.7325	-18.567	-20.7657	-27.3864	-34.5913	-21.7954	-17.4176	-15.4273	-14.9801	-16.0594	-19.4102	-29.7133	-25.2833	-17.1455	-13.7993	-12.5168	-12.7807	-14.6466	-18.8293	-29.4378	-28.0491	-20.6841	-18.4713	-18.2111	-18.9772	-20.0237	-20.5227	-19.9932	-18.7612	-17.5481	-16.92	-17.2436	-18.8932	-22.6698
		-20.6465	-24.3935	-40	-26.8639	-22.4451	-22.8042	-28.2944	-38.1651	-24.3753	-21.1192	-21.4176	-25.6355	-40	-24.875	-19.7084	-17.8555	-18.0223	-20.2896	-26.6309	-35.573	-21.6025	-16.9492	-14.77	-14.184	-15.1617	-18.3983	-28.0321	-25.47	-17.0463	-13.7993	-12.7086	-13.2186	-15.3778	-19.908	-31.0006	-29.7753	-22.9848	-21.3512	-21.6687	-22.8143	-23.6267	-23.0644	-21.2453	-19.161	-17.5776	-16.8496	-17.1602	-18.7267
		-21.4212	-23.3866	-32.3281	-31.4695	-23.876	-22.7272	-25.898	-40	-26.9324	-21.5489	-20.2595	-21.8529	-28.0673	-36.0816	-22.9455	-18.8047	-17.2372	-17.4004	-19.4322	-24.9833	-40	-21.7474	-16.6245	-14.258	-13.6026	-14.5861	-17.8749	-27.4909	-25.47	-17.1455	-14.1106	-13.2753	-14.0776	-16.5669	-21.4641	-32.8566	-32.6345	-26.4355	-25.6582	-26.948	-28.6822	-28.6884	-26.1824	-22.857	-20.0994	-18.3435	-17.6709	-18.1256
		-22.9398	-23.3871	-29.0722	-38.655	-25.4709	-22.7509	-24.0491	-31.546	-32.6461	-23.0958	-20.0926	-19.8595	-22.2162	-29.7286	-32.8617	-22.2291	-18.3414	-16.7258	-16.6968	-18.3997	-23.2049	-40	-22.0201	-16.4102	-13.93	-13.2966	-14.3886	-17.8749	-28.0321	-25.2833	-17.4424	-14.7195	-14.1918	-15.3188	-18.1505	-23.3556	-34.302	-38.1922	-32.2799	-33.3794	-37.8957	-40	-37.4481	-30.2651	-25.0718	-21.7871	-20.0274	-19.5839
		-24.944	-23.8752	-27.4887	-40	-27.4245	-22.9533	-22.6412	-26.2011	-40	-26.8872	-21.2657	-19.338	-19.6006	-22.1757	-29.6501	-33.2012	-22.23	-18.1147	-16.2624	-15.9923	-17.4298	-21.7653	-40	-22.2572	-16.3013	-13.8168	-13.2966	-14.5861	-18.3983	-29.7133	-25.0182	-17.9411	-15.6052	-15.4179	-16.8754	-20.0035	-25.2813	-34.349	-40	-40	-40	-37.9088	-37.2483	-40	-36.4822	-28.3121	-24.5728	-23.0126
		-27.1127	-24.4457	-26.3447	-37.2286	-30.5477	-23.6528	-21.8309	-23.0822	-28.8155	-39.3053	-24.6619	-20.4342	-18.941	-19.2761	-21.6166	-28.0246	-36.356	-22.6549	-18.0018	-15.8547	-15.3954	-16.7	-20.8603	-38.9496	-22.3493	-16.3013	-13.93	-13.6026	-15.1617	-19.4102	-32.7018	-24.8668	-18.6691	-16.7559	-16.9094	-18.6529	-21.9232	-26.7791	-32.7757	-36.6906	-34.9736	-31.7918	-30.2304	-31.11	-36.0906	-40	-33.3009	-29.0815
		-29.2015	-24.872	-25.2282	-30.9581	-37.9723	-25.4304	-21.8878	-21.4222	-23.6618	-31.0484	-34.7165	-23.9726	-20.1779	-18.6908	-18.8058	-20.6881	-25.8961	-40	-23.2665	-17.9387	-15.5442	-14.9987	-16.3128	-20.554	-38.9496	-22.2572	-16.4102	-14.258	-14.184	-16.0594	-20.8118	-37.1512	-25.0866	-19.7073	-18.1975	-18.6444	-20.5544	-23.6726	-27.4794	-30.4965	-30.8875	-29.3611	-27.9644	-27.7848	-29.388	-33.7896	-40	-40
		-31.4134	-25.2473	-24.1952	-27.0004	-40	-29.5979	-23.2302	-21.1069	-21.3377	-23.9795	-31.6543	-34.8916	-24.2301	-20.2461	-18.4701	-18.2292	-19.6639	-24.0228	-40	-23.8433	-17.9023	-15.3754	-14.8601	-16.3128	-20.8603	-40	-22.0201	-16.6245	-14.77	-14.9801	-17.1722	-22.3811	-40	-26.0303	-21.2359	-20.0421	-20.6748	-22.5452	-25.1229	-27.4866	-28.4764	-27.9557	-27.0206	-26.6986	-27.5754	-30.1555	-35.4887	-40
		-34.939	-25.9948	-23.5508	-24.381	-29.4653	-40	-26.81	-22.3557	-20.8709	-21.3012	-23.7703	-30.2904	-38.8735	-25.1379	-20.4642	-18.2415	-17.6547	-18.7861	-22.71	-39.5805	-24.1914	-17.8897	-15.3754	-14.9987	-16.7	-21.7653	-40	-21.7474	-16.9492	-15.4273	-15.9073	-18.3372	-23.7241	-40	-28.3204	-23.6329	-22.5746	-23.208	-24.745	-26.402	-27.3274	-27.2208	-26.6603	-26.4688	-27.2685	-29.6315	-34.6951	-40
		-40	-27.8441	-23.6826	-22.9368	-24.9879	-31.9889	-37.438	-26.0257	-22.2745	-20.9118	-21.14	-23.0476	-27.9973	-40	-26.456	-20.7099	-18.0259	-17.199	-18.2085	-22.045	-37.7617	-24.1914	-17.9023	-15.5442	-15.3954	-17.4298	-23.2049	-40	-21.6025	-17.4176	-16.2068	-16.8824	-19.3663	-24.3812	-36.7464	-33.7906	-27.8367	-26.4974	-26.7737	-27.5146	-27.8746	-27.5465	-26.9385	-26.7353	-27.5583	-30.1459	-36.5425	-40
		-38.3153	-32.3989	-25.0888	-22.7297	-22.9107	-25.6039	-33.3594	-37.0638	-26.5086	-22.7037	-21.0466	-20.8069	-22.0551	-25.7934	-40	-27.8924	-20.9056	-17.8692	-16.9491	-18.0084	-22.045	-39.5805	-23.8433	-17.9387	-15.8547	-15.9923	-18.3997	-24.9833	-35.573	-21.7954	-18.1163	-17.1327	-17.8676	-20.1375	-24.1807	-31.1075	-40	-38.3378	-34.3661	-32.9117	-31.5967	-29.9684	-28.4659	-27.6903	-28.1802	-30.7463	-38.5193	-40
		-29.8058	-40	-28.8057	-24.0388	-22.5679	-23.1513	-25.8564	-32.6382	-40	-28.026	-23.4368	-21.1628	-20.3659	-21.0805	-24.1215	-34.4787	-29.0495	-21.0111	-17.8117	-16.9491	-18.2085	-22.71	-40	-23.2665	-18.0018	-16.2624	-16.6968	-19.4322	-26.6309	-34.5913	-22.6074	-19.2152	-18.3133	-18.9232	-20.6986	-23.4475	-26.9716	-31.0106	-35.493	-40	-40	-38.8533	-32.9205	-30.0596	-29.3276	-31.0112	-37.7966	-40
		-25.7917	-32.2914	-40	-27.7239	-24.0282	-22.8973	-23.4142	-25.5609	-30.4578	-40	-30.5256	-24.2876	-21.2179	-19.9349	-20.3351	-23.1059	-32.4224	-29.5014	-21.0111	-17.8692	-17.199	-18.7861	-24.0228	-40	-22.6549	-18.1147	-16.7258	-17.4004	-20.2896	-27.3864	-37.5033	-24.5048	-21.0262	-19.9849	-20.2444	-21.2902	-22.7353	-24.2672	-25.7778	-27.5242	-30.227	-35.6722	-40	-36.0593	-31.6078	-31.0957	-34.5805	-40
		-23.8758	-26.5636	-34.4134	-38.4634	-28.1942	-24.7774	-23.5041	-23.5391	-24.8159	-28.0376	-37.5118	-34.0118	-25.0743	-21.2229	-19.6265	-19.9373	-22.7674	-32.4224	-29.0495	-20.9056	-18.0259	-17.6547	-19.6639	-25.8961	-36.356	-22.23	-18.3414	-17.2372	-18.0223	-20.7657	-26.7409	-40	-28.6373	-24.208	-22.6171	-22.1968	-22.2786	-22.513	-22.8198	-23.3766	-24.5553	-26.9413	-31.8203	-40	-36.4866	-31.4786	-31.2529	-35.803
		-23.6034	-24.2879	-27.3289	-34.9439	-40	-30.0639	-26.1254	-24.2123	-23.4778	-23.8943	-26.0427	-32.4385	-38.2827	-25.6297	-21.2123	-19.5153	-19.9373	-23.1059	-34.4787	-27.8924	-20.7099	-18.2415	-18.2292	-20.6881	-28.0246	-33.2012	-22.2291	-18.8047	-17.8555	-18.567	-20.8315	-25.0698	-33.5003	-40	-30.9432	-27.3848	-25.4668	-24.1219	-23.1132	-22.5388	-22.6373	-23.7415	-26.4284	-32.383	-40	-32.6954	-28.9327	-28.8446
		-25.0763	-24.0803	-24.9913	-27.7587	-33.5517	-40	-33.6721	-27.9299	-24.8783	-23.2861	-23.0644	-24.685	-30.1182	-40	-25.8303	-21.2123	-19.6265	-20.3351	-24.1215	-40	-26.456	-20.4642	-18.4701	-18.8058	-21.6166	-29.6501	-32.8617	-22.9455	-19.7084	-18.7325	-19.1635	-20.6938	-23.2035	-26.7349	-31.7942	-40	-40	-32.019	-27.5075	-24.8103	-23.4026	-23.2418	-24.565	-28.1961	-38.6174	-35.5068	-27.9138	-25.4551
		-29.1365	-25.8808	-25.0911	-25.7753	-27.6916	-31.2517	-39.5295	-40	-29.9855	-25.4008	-23.0718	-22.5055	-24.006	-29.4213	-40	-25.6297	-21.2229	-19.9349	-21.0805	-25.7934	-40	-25.1379	-20.2461	-18.6908	-19.2761	-22.1757	-29.7286	-36.0816	-24.875	-21.3998	-20.1441	-20.0679	-20.7039	-21.76	-23.0898	-24.7776	-27.285	-31.96	-40	-34.1597	-27.8827	-25.3831	-25.0536	-26.9606	-33.0549	-40	-28.4778	-24.1747
		-40	-30.6992	-27.5611	-26.4935	-26.4674	-27.2142	-29.0424	-33.4464	-40	-31.9222	-25.7259	-22.9358	-22.3101	-24.006	-30.1182	-38.2827	-25.0743	-21.2179	-20.3659	-22.0551	-27.9973	-38.8735	-24.2301	-20.1779	-18.941	-19.6006	-22.2162	-28.0673	-40	-29.345	-24.6133	-22.6012	-21.6792	-21.2518	-21.0755	-21.15	-21.6628	-22.9543	-25.6172	-31.2246	-40	-32.4464	-28.1791	-27.7374	-30.8222	-40	-31.5831	-24.8935
		-35.764	-40	-34.1418	-30.1619	-28.1327	-26.9651	-26.5701	-27.3642	-30.5086	-40	-33.1597	-25.8353	-22.9358	-22.5055	-24.685	-32.4385	-34.0118	-24.2876	-21.1628	-20.8069	-23.0476	-30.2904	-34.8916	-23.9726	-20.4342	-19.338	-19.8595	-21.8529	-25.6355	-32.8868	-40	-32.0274	-27.4064	-24.7132	-22.7813	-21.3715	-20.5313	-20.4116	-21.234	-23.3753	-27.7476	-38.8339	-36.9062	-30.4674	-30.0072	-34.6449	-40	-28.6551
		-29.4812	-34.7713	-40	-40	-33.8408	-29.8023	-27.2542	-26.0046	-26.3436	-29.2301	-40	-33.1597	-25.7259	-23.0718	-23.0644	-26.0427	-37.5118	-30.5256	-23.4368	-21.0466	-21.14	-23.7703	-31.6543	-34.7165	-24.6619	-21.2657	-20.0926	-20.2595	-21.4176	-23.3942	-26.1688	-30.1197	-37.4742	-40	-31.3503	-26.0315	-22.9122	-21.1569	-20.5683	-21.1875	-23.3011	-27.8265	-40	-35.7572	-29.9054	-29.5546	-33.9294	-40
		-28.0946	-30.1057	-33.0213	-37.652	-40	-38.8492	-31.2184	-27.385	-25.6833	-26.0031	-29.2301	-40	-31.9222	-25.4008	-23.2861	-23.8943	-28.0376	-40	-28.026	-22.7037	-20.9118	-21.3012	-23.9795	-31.0484	-39.3053	-26.8872	-23.0958	-21.5489	-21.1192	-21.3074	-21.8305	-22.5944	-23.746	-25.7547	-29.8136	-40	-33.3871	-26.2044	-23.1245	-22.0556	-22.6491	-25.2101	-31.486	-40	-30.2612	-26.7067	-26.4587	-29.122
		-29.4774	-29.7162	-30.3317	-31.3132	-33.4406	-39.508	-40	-32.0495	-27.4197	-25.6833	-26.3436	-30.5086	-40	-29.9855	-24.8783	-23.4778	-24.8159	-30.4578	-40	-26.5086	-22.2745	-20.8709	-21.3377	-23.6618	-28.8155	-40	-32.6461	-26.9324	-24.3753	-22.9221	-21.9249	-21.1752	-20.7197	-20.7566	-21.5855	-23.6858	-28.213	-40	-32.6624	-26.6746	-24.9351	-25.7398	-29.7523	-40	-31.3673	-25.4858	-23.2768	-23.0677
		-34.1672	-32.4331	-31.2218	-30.2863	-30.0594	-31.3919	-36.4232	-40	-32.0495	-27.385	-26.0046	-27.3642	-33.4464	-40	-27.9299	-24.2123	-23.5391	-25.5609	-32.6382	-37.0638	-26.0257	-22.3557	-21.1069	-21.4222	-23.0822	-26.2011	-31.546	-40	-38.1651	-30.7092	-26.6859	-23.7921	-21.6288	-20.1745	-19.5094	-19.7665	-21.1791	-24.2628	-30.6924	-40	-31.9762	-29.0912	-30.6051	-40	-34.5355	-26.1	-22.4613	-20.8601
		-40	-40	-35.8261	-32.3951	-30.1596	-29.411	-30.7643	-36.4232	-40	-31.2184	-27.2542	-26.5701	-29.0424	-39.5295	-33.6721	-26.1254	-23.5041	-23.4142	-25.8564	-33.3594	-37.438	-26.81	-23.2302	-21.8878	-21.8309	-22.6412	-24.0491	-25.898	-28.2944	-32.0695	-40	-37.3192	-28.0878	-23.5529	-20.9295	-19.6279	-19.4955	-20.5906	-23.2245	-28.3821	-40	-37.0772	-32.8677	-35.799	-40	-29.8583	-24.115	-21.1772
		-39.1584	-40	-40	-38.9983	-33.041	-30.0996	-29.411	-31.3919	-39.508	-38.8492	-29.8023	-26.9651	-27.2142	-31.2517	-40	-30.0639	-24.7774	-22.8973	-23.1513	-25.6039	-31.9889	-40	-29.5979	-25.4304	-23.6528	-22.9533	-22.7509	-22.7272	-22.8042	-23.1553	-24.1852	-26.6476	-32.8132	-40	-27.934	-23.2222	-21.1049	-20.6286	-21.6308	-24.3886	-30.1222	-40	-35.1063	-32.0195	-34.9031	-40	-30.6855	-24.7249
		-34.7255	-35.9605	-39.0006	-40	-40	-33.041	-30.1596	-30.0594	-33.4406	-40	-33.8408	-28.1327	-26.4674	-27.6916	-33.5517	-40	-28.1942	-24.0282	-22.5679	-22.9107	-24.9879	-29.4653	-40	-37.9723	-30.5477	-27.4245	-25.4709	-23.876	-22.4451	-21.2859	-20.6242	-20.7208	-21.9136	-24.8603	-31.8922	-40	-27.8068	-24.193	-23.3228	-24.5236	-28.3539	-39.5215	-35.7816	-29.0155	-27.4742	-29.0026	-35.4374	-40
		-34.7268	-34.1359	-34.5713	-37.5704	-40	-38.9983	-32.3951	-30.2863	-31.3132	-37.652	-40	-30.1619	-26.4935	-25.7753	-27.7587	-34.9439	-38.4634	-27.7239	-24.0388	-22.7297	-22.9368	-24.381	-27.0004	-30.9581	-37.2286	-40	-38.655	-31.4695	-26.8639	-23.4954	-21.1112	-19.6634	-19.1785	-19.7633	-21.6863	-25.6792	-34.9881	-37.7945	-29.5158	-28.0364	-30.2045	-39.8379	-35.5715	-27.4066	-24.2457	-23.2831	-24.0165	-26.6347
		-37.8147	-35.2371	-33.916	-34.5713	-39.0006	-40	-35.8261	-31.2218	-30.3317	-33.0213	-40	-34.1418	-27.5611	-25.0911	-24.9913	-27.3289	-34.4134	-40	-28.8057	-25.0888	-23.6826	-23.5508	-24.1952	-25.2282	-26.3447	-27.4887	-29.0722	-32.3281	-40	-35.1121	-26.6176	-22.3896	-20.0495	-19.0419	-19.2193	-20.6481	-23.6623	-29.3251	-40	-38.1543	-35.4104	-40	-37.3147	-27.9034	-23.6059	-21.4109	-20.6003	-20.9251
		-40	-38.8008	-35.2371	-34.1359	-35.9605	-40	-40	-32.4331	-29.7162	-30.1057	-34.7713	-40	-30.6992	-25.8808	-24.0803	-24.2879	-26.5636	-32.2914	-40	-32.3989	-27.8441	-25.9948	-25.2473	-24.872	-24.4457	-23.8752	-23.3871	-23.3866	-24.3935	-27.3252	-35.9003	-35.1495	-25.7102	-21.9074	-20.2608	-20.1009	-21.3074	-24.0854	-29.2074	-40	-40	-40	-40	-32.4823	-25.9703	-22.3813	-20.3964	-19.5496
		-40	-40	-37.8147	-34.7268	-34.7255	-39.1584	-40	-34.1672	-29.4774	-28.0946	-29.4812	-35.764	-40	-29.1365	-25.0763	-23.6034	-23.8758	-25.7917	-29.8058	-38.3153	-40	-34.939	-31.4134	-29.2015	-27.1127	-24.944	-22.9398	-21.4212	-20.6465	-20.85	-22.3805	-26.1007	-36.392	-33.6403	-25.8181	-23.0932	-22.5929	-23.867	-27.2187	-34.4672	-40	-35.8626	-35.297	-40	-36.4697	-27.7797	-23.6067	-21.3428
		-40	-40	-40	-35.4284	-33.7254	-35.448	-40	-38.099	-30.2208	-27.1256	-26.555	-28.4956	-35.241	-40	-29.0753	-25.223	-23.8389	-23.9993	-25.3817	-27.8163	-31.1281	-35.1002	-39.9637	-40	-40	-33.1519	-27.3836	-23.5032	-20.956	-19.5426	-19.2156	-20.0604	-22.3868	-27.1696	-40	-34.0382	-28.3443	-27.3941	-29.4703	-36.6071	-40	-31.0681	-27.9595	-27.764	-30.3212	-39.0502	-37.8905	-28.8044
[truncated: 112 more columns]

## Sheet: Fig.2o
	x-range from -5mm to 5mm
y-range from -5mm to 5mm	-18.4813	-15.5263	-13.7241	-13.3453	-13.6213	-12.5707	-10.869	-10.2671	-10.8035	-11.7227	-11.1035	-10.5113	-9.69231	-9.4896	-8.97988	-7.85391	-7.33132	-7.02971	-7.14782	-7.06541	-7.27012	-8.0625	-9.50762	-10.7622	-11.9688	-12.3463	-11.5493	-10.6893	-9.88226	-8.99314	-8.12069	-7.20849	-6.60037	-6.53967	-6.76521	-7.46487	-8.40711	-9.15994	-9.54622	-9.50975	-10.0751	-10.472	-10.1829	-9.35765	-8.99001	-9.95122	-11.9964	-12.9594	-13.1228
	-15.5263	-13.6517	-12.845	-12.745	-13.1043	-11.0192	-9.80002	-9.73486	-10.3597	-11.2643	-10.9287	-10.1596	-10.0421	-10.0036	-9.35522	-8.07009	-7.18914	-6.73387	-6.54263	-6.58736	-7.06162	-8.16508	-9.39102	-10.1771	-10.9932	-11.0558	-10.6669	-9.82067	-8.7543	-8.33086	-7.4887	-6.93728	-6.4432	-6.58176	-6.90693	-7.68981	-8.50342	-9.5318	-9.75185	-9.81106	-9.92948	-9.35137	-8.92433	-8.45049	-8.88522	-10.404	-11.4078	-12.1289	-12.7193
	-13.7241	-12.845	-12.6114	-12.5618	-11.6531	-9.72309	-8.75739	-8.75201	-9.54363	-10.394	-9.88533	-9.9001	-10.1575	-9.97934	-9.4818	-8.17023	-7.13945	-6.83806	-6.8199	-7.08852	-8.06318	-8.80683	-9.8115	-10.3721	-10.5254	-10.9007	-11.3525	-10.0968	-9.2346	-8.35764	-7.82477	-7.29172	-6.95881	-6.88462	-7.22756	-7.86885	-8.77442	-9.63842	-9.67801	-9.51658	-8.77059	-8.3074	-8.18355	-8.17319	-8.89767	-9.64402	-10.636	-11.2771	-11.2906
	-13.3453	-12.745	-12.5618	-11.4518	-10.0727	-8.39786	-7.90919	-8.09305	-8.92616	-9.31753	-9.51874	-9.98485	-10.4179	-10.4191	-9.88413	-8.49905	-7.886	-7.675	-7.69799	-8.17481	-8.85527	-9.9236	-10.6434	-10.7999	-11.4025	-12.4996	-13.071	-11.9986	-10.5327	-9.27001	-8.71991	-8.15145	-7.68326	-7.61352	-7.93582	-8.38775	-8.9385	-10.0545	-10.1152	-9.42199	-8.45947	-7.84209	-7.64056	-7.88451	-8.32745	-8.50451	-9.05815	-9.58496	-10.8259
	-13.6213	-13.1043	-11.6531	-10.0727	-8.32351	-7.10959	-6.7655	-7.04544	-7.51248	-8.1355	-8.80307	-9.32961	-9.95242	-9.96882	-9.4219	-8.43671	-7.72048	-7.12018	-6.97985	-6.9511	-7.68189	-8.06164	-8.43348	-9.01427	-9.85548	-10.819	-11.4351	-9.98507	-8.55898	-7.77675	-7.44784	-7.14744	-7.25634	-6.86886	-7.30301	-7.63259	-8.51647	-9.73334	-9.89176	-8.74115	-7.56386	-6.87519	-6.91288	-6.8688	-6.44017	-6.62532	-7.44506	-9.08761	-11.0076
	-12.5707	-11.0192	-9.72309	-8.39786	-7.10959	-6.282	-6.16676	-6.29822	-7.03177	-7.67765	-8.56024	-9.33572	-9.80171	-9.61822	-9.16625	-7.8519	-6.84342	-6.2066	-5.7879	-5.92833	-6.5248	-6.95165	-7.49409	-8.29394	-8.84325	-9.62485	-10.0003	-8.38708	-7.05401	-6.45389	-6.10101	-6.23624	-5.93539	-5.85511	-6.22972	-6.87527	-7.91267	-9.27602	-9.61259	-8.43334	-7.32156	-6.63658	-6.22667	-5.64825	-5.33079	-5.63208	-6.74517	-8.42429	-9.48021
	-10.869	-9.80002	-8.75739	-7.90919	-6.7655	-6.16676	-5.89185	-6.02113	-6.9015	-7.73595	-8.7939	-9.54834	-9.6541	-9.70824	-9.00979	-7.5823	-6.6011	-5.82491	-5.82295	-6.23696	-6.99062	-7.57595	-8.27814	-8.73609	-9.68854	-10.5594	-10.0657	-8.56059	-7.29444	-6.5233	-6.32375	-6.30426	-5.77732	-5.59741	-5.83044	-6.50741	-7.68454	-9.39939	-9.43631	-8.38605	-7.2272	-6.39518	-5.94938	-5.51578	-5.17642	-5.50824	-6.58506	-7.9181	-8.40699
	-10.2671	-9.73486	-8.75201	-8.09305	-7.04544	-6.29822	-6.02113	-6.34063	-7.61262	-8.76865	-10.0804	-10.4906	-10.9486	-11.225	-10.0825	-8.67686	-7.43021	-7.04107	-7.46831	-8.1871	-8.85995	-9.56964	-10.3478	-11.5973	-11.5697	-11.6295	-12.1504	-11.3394	-9.63932	-8.70594	-7.88503	-7.80105	-6.88325	-6.34838	-6.50201	-7.49072	-8.75632	-10.9936	-10.2087	-9.13432	-7.83901	-7.03309	-6.51558	-5.85283	-5.50434	-5.98712	-7.04383	-7.47629	-7.50541
	-10.8035	-10.3597	-9.54363	-8.92616	-7.51248	-7.03177	-6.9015	-7.61262	-9.09839	-10.4664	-11.6706	-12.4017	-13.1133	-13.7225	-12.5497	-10.6601	-9.64504	-9.62007	-10.1786	-10.848	-11.4014	-11.915	-12.9404	-11.1243	-10.4553	-10.8827	-11.0403	-11.0111	-12.0356	-11.1636	-10.5725	-10.7087	-8.82667	-7.98769	-8.10878	-8.94148	-10.6267	-13.0352	-11.7112	-10.4902	-8.79835	-8.00364	-7.24423	-6.93245	-6.94063	-6.94639	-7.14476	-7.46279	-7.68229
	-11.7227	-11.2643	-10.394	-9.31753	-8.1355	-7.67765	-7.73595	-8.76865	-10.4664	-12.1594	-13.3278	-14.3834	-14.6616	-16.4263	-15.2513	-12.5557	-11.2504	-11.0618	-11.4231	-11.6746	-11.4228	-10.6175	-9.30478	-8.08141	-7.73243	-7.93439	-7.57068	-7.64503	-8.32119	-9.54817	-11.304	-11.2366	-9.33412	-8.68667	-8.92085	-10.2909	-12.9052	-14.3456	-12.2155	-11.628	-9.85401	-8.84496	-8.39923	-8.07075	-7.36992	-7.36639	-7.65076	-8.077	-8.4284
	-11.1035	-10.9287	-9.88533	-9.51874	-8.80307	-8.56024	-8.7939	-10.0804	-11.6706	-13.3278	-13.1902	-11.6087	-11.826	-12.3438	-12.022	-11.7783	-12.2926	-12.9087	-13.0195	-11.0615	-9.6339	-8.69692	-7.88661	-6.80978	-6.22136	-6.26446	-6.15191	-6.02116	-6.25706	-7.3299	-9.19566	-10.962	-10.4529	-9.6305	-9.45985	-9.93201	-10.4447	-10.5523	-9.33666	-9.25386	-10.2567	-10.1323	-9.34953	-8.79712	-8.1191	-8.09699	-7.94818	-8.27262	-8.59749
	-10.5113	-10.1596	-9.9001	-9.98485	-9.32961	-9.33572	-9.54834	-10.4906	-12.4017	-14.3834	-11.6087	-10.5734	-10.3117	-10.2953	-9.73787	-9.49197	-9.93318	-10.8345	-10.7447	-9.86639	-9.15223	-8.41063	-7.7649	-6.65543	-6.1073	-6.54814	-6.60131	-6.14619	-6.26509	-6.96401	-8.62613	-9.38895	-8.41183	-7.74593	-7.83807	-8.20595	-9.03093	-8.81934	-8.0029	-8.13285	-9.05143	-10.8952	-10.1809	-9.42061	-8.6635	-8.10826	-8.29216	-9.01977	-8.83131
	-9.69231	-10.0421	-10.1575	-10.4179	-9.95242	-9.80171	-9.6541	-10.9486	-13.1133	-14.6616	-11.826	-10.3117	-10.0787	-9.46781	-8.72505	-8.64371	-9.44609	-10.399	-10.6997	-10.075	-9.62668	-9.53601	-9.02387	-7.92605	-8.11448	-9.02694	-8.88971	-8.17558	-7.65222	-7.97222	-9.37788	-9.42457	-8.00397	-7.46773	-7.25987	-7.50508	-8.21398	-7.89887	-7.43176	-8.03539	-8.82422	-10.8875	-10.4362	-9.81771	-8.91402	-8.69983	-9.3461	-9.25085	-8.4213
	-9.4896	-10.0036	-9.97934	-10.4191	-9.96882	-9.61822	-9.70824	-11.225	-13.7225	-16.4263	-12.3438	-10.2953	-9.46781	-8.98697	-8.20068	-8.31752	-8.86837	-9.68415	-9.95168	-9.59494	-9.61298	-9.88345	-9.45477	-9.25059	-9.95301	-11.0478	-10.743	-8.90701	-8.06195	-8.4175	-9.52153	-9.22283	-7.67037	-6.65352	-6.68148	-6.87321	-7.44219	-7.38233	-7.37517	-7.7628	-9.05263	-11.0808	-10.5139	-10.3382	-9.64341	-9.2223	-9.21539	-9.22469	-8.2598
	-8.97988	-9.35522	-9.4818	-9.88413	-9.4219	-9.16625	-9.00979	-10.0825	-12.5497	-15.2513	-12.022	-9.73787	-8.72505	-8.20068	-7.43498	-7.09932	-7.60249	-8.53876	-8.70358	-8.75614	-9.36809	-10.0676	-10.514	-10.8759	-11.2283	-12.35	-11.0891	-9.00854	-8.2954	-8.53978	-9.37624	-8.66411	-6.71904	-5.94298	-5.92461	-5.80197	-6.29342	-6.72787	-6.93645	-7.76841	-8.88677	-10.4877	-9.95928	-9.88284	-8.89034	-8.58429	-8.89272	-9.1649	-7.57442
	-7.85391	-8.07009	-8.17023	-8.49905	-8.43671	-7.8519	-7.5823	-8.67686	-10.6601	-12.5557	-11.7783	-9.49197	-8.64371	-8.31752	-7.09932	-7.01966	-7.42531	-8.65453	-9.11085	-9.68183	-10.7917	-12.6777	-11.8593	-10.1091	-9.61487	-9.6799	-9.17935	-8.66946	-9.33291	-10.5012	-10.7287	-9.24103	-7.14758	-6.11263	-5.91416	-5.56317	-6.09571	-6.84565	-7.3795	-8.00192	-9.15053	-9.25483	-8.8054	-8.22738	-7.36936	-6.89596	-7.31627	-7.95897	-6.7998
	-7.33132	-7.18914	-7.13945	-7.886	-7.72048	-6.84342	-6.6011	-7.43021	-9.64504	-11.2504	-12.2926	-9.93318	-9.44609	-8.86837	-7.60249	-7.42531	-8.34372	-10.1966	-11.2178	-12.2584	-13.9201	-12.6275	-10.527	-8.91851	-8.22657	-8.43113	-8.64626	-8.50095	-9.20699	-11.026	-12.6361	-10.9044	-8.49437	-7.21144	-6.88936	-6.20662	-6.44733	-7.56785	-8.02114	-8.34004	-9.55349	-8.58766	-7.74168	-7.07253	-5.89665	-5.66096	-6.55555	-7.56565	-6.67921
	-7.02971	-6.73387	-6.83806	-7.675	-7.12018	-6.2066	-5.82491	-7.04107	-9.62007	-11.0618	-12.9087	-10.8345	-10.399	-9.68415	-8.53876	-8.65453	-10.1966	-12.9846	-13.7611	-14.9506	-12.8084	-11.813	-9.78403	-8.43341	-7.91496	-8.703	-9.27246	-8.86669	-9.0564	-9.71487	-10.8248	-12.7793	-10.6114	-9.22497	-8.50607	-6.89222	-7.033	-8.66276	-8.94077	-8.83021	-9.87831	-8.1711	-7.51314	-6.33376	-5.37994	-5.4646	-6.72758	-7.67278	-6.31152
	-7.14782	-6.54263	-6.8199	-7.69799	-6.97985	-5.7879	-5.82295	-7.46831	-10.1786	-11.4231	-13.0195	-10.7447	-10.6997	-9.95168	-8.70358	-9.11085	-11.2178	-13.7611	-15.1491	-11.9544	-10.8872	-10.7012	-8.96859	-8.04217	-8.02671	-8.82888	-8.99241	-8.14722	-7.45921	-7.97049	-8.9629	-10.6064	-12.5735	-10.7412	-8.6335	-7.12665	-7.03727	-8.64855	-9.42288	-8.81953	-9.86392	-8.64289	-7.95095	-6.65523	-5.78705	-5.96168	-6.865	-7.5748	-6.07954
	-7.06541	-6.58736	-7.08852	-8.17481	-6.9511	-5.92833	-6.23696	-8.1871	-10.848	-11.6746	-11.0615	-9.86639	-10.075	-9.59494	-8.75614	-9.68183	-12.2584	-14.9506	-11.9544	-10.1628	-10.1142	-10.2416	-9.04976	-8.27545	-8.36215	-9.13084	-9.02116	-7.5377	-6.93017	-7.49178	-8.20763	-9.75901	-11.2214	-11.3696	-8.977	-7.07559	-6.89269	-8.54207	-9.12419	-8.13842	-9.11255	-9.27658	-8.73349	-7.17837	-6.20817	-6.17792	-7.03353	-7.29827	-5.86113
	-7.27012	-7.06162	-8.06318	-8.85527	-7.68189	-6.5248	-6.99062	-8.85995	-11.4014	-11.4228	-9.6339	-9.15223	-9.62668	-9.61298	-9.36809	-10.7917	-13.9201	-12.8084	-10.8872	-10.1142	-10.531	-10.7871	-9.85404	-9.5557	-10.0821	-11.3004	-10.6207	-8.78702	-8.23726	-8.57802	-8.77286	-9.70283	-9.68506	-9.5153	-9.73523	-7.64727	-7.4718	-8.88846	-8.87636	-7.50667	-7.83948	-9.55357	-9.18438	-7.41524	-6.4271	-6.53741	-7.27069	-7.6696	-6.63629
	-8.0625	-8.16508	-8.80683	-9.9236	-8.06164	-6.95165	-7.57595	-9.56964	-11.915	-10.6175	-8.69692	-8.41063	-9.53601	-9.88345	-10.0676	-12.6777	-12.6275	-11.813	-10.7012	-10.2416	-10.7871	-11.9067	-11.3842	-11.8247	-12.8748	-13.6694	-13.4228	-11.7935	-10.5053	-10.1399	-9.51473	-8.79465	-8.82585	-8.4999	-8.69609	-9.00382	-8.42534	-9.30985	-8.80921	-6.73068	-6.58016	-8.63769	-9.64864	-7.84496	-6.80084	-6.96788	-8.13287	-8.74333	-8.09542
	-9.50762	-9.39102	-9.8115	-10.6434	-8.43348	-7.49409	-8.27814	-10.3478	-12.9404	-9.30478	-7.88661	-7.7649	-9.02387	-9.45477	-10.514	-11.8593	-10.527	-9.78403	-8.96859	-9.04976	-9.85404	-11.3842	-11.1845	-9.98194	-9.59029	-10.1895	-9.89173	-9.42362	-10.3774	-9.86567	-7.96206	-7.31982	-7.46967	-7.23987	-7.69222	-8.71215	-8.77575	-9.13143	-8.04186	-5.86141	-5.74125	-7.2508	-10.1963	-8.80797	-7.82398	-8.32919	-9.83333	-10.3274	-9.42159
	-10.7622	-10.1771	-10.3721	-10.7999	-9.01427	-8.29394	-8.73609	-11.5973	-11.1243	-8.08141	-6.80978	-6.65543	-7.92605	-9.25059	-10.8759	-10.1091	-8.91851	-8.43341	-8.04217	-8.27545	-9.5557	-11.8247	-9.98194	-8.68565	-7.66335	-7.78712	-7.47337	-7.42493	-8.38699	-9.78976	-7.57625	-7.04416	-7.01796	-6.73625	-6.95511	-7.45145	-8.2638	-8.30877	-7.23407	-5.26401	-4.91396	-6.1217	-8.93249	-10.1571	-9.12353	-9.70502	-10.5005	-10.4641	-9.36834
	-11.9688	-10.9932	-10.5254	-11.4025	-9.85548	-8.84325	-9.68854	-11.5697	-10.4553	-7.73243	-6.22136	-6.1073	-8.11448	-9.95301	-11.2283	-9.61487	-8.22657	-7.91496	-8.02671	-8.36215	-10.0821	-12.8748	-9.59029	-7.66335	-6.66391	-6.70644	-6.52346	-6.95252	-7.92483	-10.116	-8.28606	-7.54018	-7.28652	-6.68622	-6.30661	-6.74088	-8.16361	-8.31456	-7.50076	-5.09526	-4.75404	-6.0558	-8.52436	-9.87756	-9.83379	-9.71811	-10.5244	-10.2006	-9.48068
	-12.3463	-11.0558	-10.9007	-12.4996	-10.819	-9.62485	-10.5594	-11.6295	-10.8827	-7.93439	-6.26446	-6.54814	-9.02694	-11.0478	-12.35	-9.6799	-8.43113	-8.703	-8.82888	-9.13084	-11.3004	-13.6694	-10.1895	-7.78712	-6.70644	-6.97551	-7.32614	-7.71418	-8.80267	-11.1907	-9.34607	-8.46685	-7.61472	-6.71456	-6.22539	-6.96659	-8.82458	-9.43464	-8.04236	-5.7218	-5.29618	-6.0812	-8.47915	-9.87856	-10.2393	-9.94657	-10.7209	-10.6161	-10.51
	-11.5493	-10.6669	-11.3525	-13.071	-11.4351	-10.0003	-10.0657	-12.1504	-11.0403	-7.57068	-6.15191	-6.60131	-8.88971	-10.743	-11.0891	-9.17935	-8.64626	-9.27246	-8.99241	-9.02116	-10.6207	-13.4228	-9.89173	-7.47337	-6.52346	-7.32614	-7.81695	-7.82853	-8.39613	-10.6096	-8.85031	-7.9782	-7.42322	-6.52931	-6.30705	-7.14526	-8.87476	-9.24552	-8.07878	-5.71717	-4.71018	-5.65256	-8.45049	-10.0171	-10.1397	-10.2751	-11.6045	-11.9226	-12.0336
	-10.6893	-9.82067	-10.0968	-11.9986	-9.98507	-8.38708	-8.56059	-11.3394	-11.0111	-7.64503	-6.02116	-6.14619	-8.17558	-8.90701	-9.00854	-8.66946	-8.50095	-8.86669	-8.14722	-7.5377	-8.78702	-11.7935	-9.42362	-7.42493	-6.95252	-7.71418	-7.82853	-7.1623	-7.42229	-8.79665	-7.56971	-7.03142	-6.78382	-6.13769	-6.16072	-6.99887	-7.88172	-8.0987	-7.22143	-4.9303	-4.29384	-5.6144	-8.09694	-9.65514	-8.86388	-9.30173	-11.1078	-11.4343	-10.3991
	-9.88226	-8.7543	-9.2346	-10.5327	-8.55898	-7.05401	-7.29444	-9.63932	-12.0356	-8.32119	-6.25706	-6.26509	-7.65222	-8.06195	-8.2954	-9.33291	-9.20699	-9.0564	-7.45921	-6.93017	-8.23726	-10.5053	-10.3774	-8.38699	-7.92483	-8.80267	-8.39613	-7.42229	-7.70187	-7.88295	-7.32155	-7.14613	-6.72798	-6.38063	-6.80912	-7.19454	-6.92171	-7.50013	-6.78824	-4.86619	-4.64922	-5.80132	-8.96486	-8.5105	-7.66735	-7.82755	-8.97983	-9.4731	-8.43934
	-8.99314	-8.33086	-8.35764	-9.27001	-7.77675	-6.45389	-6.5233	-8.70594	-11.1636	-9.54817	-7.3299	-6.96401	-7.97222	-8.4175	-8.53978	-10.5012	-11.026	-9.71487	-7.97049	-7.49178	-8.57802	-10.1399	-9.86567	-9.78976	-10.116	-11.1907	-10.6096	-8.79665	-7.88295	-8.21634	-7.95262	-7.43685	-7.24665	-7.2735	-7.67489	-7.4763	-6.94949	-7.49847	-7.4218	-5.69457	-5.52604	-7.20013	-8.94438	-7.37055	-6.26474	-6.47349	-7.38762	-8.2979	-7.19153
	-8.12069	-7.4887	-7.82477	-8.71991	-7.44784	-6.10101	-6.32375	-7.88503	-10.5725	-11.304	-9.19566	-8.62613	-9.37788	-9.52153	-9.37624	-10.7287	-12.6361	-10.8248	-8.9629	-8.20763	-8.77286	-9.51473	-7.96206	-7.57625	-8.28606	-9.34607	-8.85031	-7.56971	-7.32155	-7.95262	-7.39393	-7.09375	-7.59786	-8.37555	-9.42082	-7.81037	-7.19991	-8.47419	-8.85036	-7.11714	-7.22155	-8.87804	-8.62898	-6.63809	-5.66706	-5.56274	-6.87079	-7.75176	-6.78279
	-7.20849	-6.93728	-7.29172	-8.15145	-7.14744	-6.23624	-6.30426	-7.80105	-10.7087	-11.2366	-10.962	-9.38895	-9.42457	-9.22283	-8.66411	-9.24103	-10.9044	-12.7793	-10.6064	-9.75901	-9.70283	-8.79465	-7.31982	-7.04416	-7.54018	-8.46685	-7.9782	-7.03142	-7.14613	-7.43685	-7.09375	-7.52438	-8.77152	-10.4219	-9.44849	-7.1874	-6.63511	-8.2576	-8.56945	-7.45244	-8.45762	-8.91973	-8.41177	-6.63822	-5.27038	-5.55084	-6.9561	-7.65473	-6.86361
	-6.60037	-6.4432	-6.95881	-7.68326	-7.25634	-5.93539	-5.77732	-6.88325	-8.82667	-9.33412	-10.4529	-8.41183	-8.00397	-7.67037	-6.71904	-7.14758	-8.49437	-10.6114	-12.5735	-11.2214	-9.68506	-8.82585	-7.46967	-7.01796	-7.28652	-7.61472	-7.42322	-6.78382	-6.72798	-7.24665	-7.59786	-8.77152	-10.5505	-9.43503	-7.48903	-5.55544	-5.38457	-6.61697	-6.92461	-6.61186	-7.86708	-7.13442	-6.65098	-5.50014	-4.9911	-5.61918	-6.9364	-7.89363	-6.19141
	-6.53967	-6.58176	-6.88462	-7.61352	-6.86886	-5.85511	-5.59741	-6.34838	-7.98769	-8.68667	-9.6305	-7.74593	-7.46773	-6.65352	-5.94298	-6.11263	-7.21144	-9.22497	-10.7412	-11.3696	-9.5153	-8.4999	-7.23987	-6.73625	-6.68622	-6.71456	-6.52931	-6.13769	-6.38063	-7.2735	-8.37555	-10.4219	-9.43503	-7.68622	-5.69652	-4.34517	-4.50509	-5.92039	-6.20592	-6.29465	-7.25565	-6.45633	-5.7782	-5.03359	-4.74586	-5.61279	-6.94868	-7.27129	-5.60264
	-6.76521	-6.90693	-7.22756	-7.93582	-7.30301	-6.22972	-5.83044	-6.50201	-8.10878	-8.92085	-9.45985	-7.83807	-7.25987	-6.68148	-5.92461	-5.91416	-6.88936	-8.50607	-8.6335	-8.977	-9.73523	-8.69609	-7.69222	-6.95511	-6.30661	-6.22539	-6.30705	-6.16072	-6.80912	-7.67489	-9.42082	-9.44849	-7.48903	-5.69652	-4.71574	-4.07138	-4.7004	-6.02951	-6.28681	-6.08399	-7.23303	-6.56952	-5.84255	-5.30952	-5.30225	-6.19567	-6.8111	-6.84641	-5.73791
	-7.46487	-7.68981	-7.86885	-8.38775	-7.63259	-6.87527	-6.50741	-7.49072	-8.94148	-10.2909	-9.93201	-8.20595	-7.50508	-6.87321	-5.80197	-5.56317	-6.20662	-6.89222	-7.12665	-7.07559	-7.64727	-9.00382	-8.71215	-7.45145	-6.74088	-6.96659	-7.14526	-6.99887	-7.19454	-7.4763	-7.81037	-7.1874	-5.55544	-4.34517	-4.07138	-4.18983	-5.16975	-6.19433	-5.91661	-6.12525	-7.07198	-7.37205	-6.6559	-6.45818	-6.5447	-6.56405	-6.81059	-7.17653	-6.31876
	-8.40711	-8.50342	-8.77442	-8.9385	-8.51647	-7.91267	-7.68454	-8.75632	-10.6267	-12.9052	-10.4447	-9.03093	-8.21398	-7.44219	-6.29342	-6.09571	-6.44733	-7.033	-7.03727	-6.89269	-7.4718	-8.42534	-8.77575	-8.2638	-8.16361	-8.82458	-8.87476	-7.88172	-6.92171	-6.94949	-7.19991	-6.63511	-5.38457	-4.50509	-4.7004	-5.16975	-6.5063	-6.15565	-5.67612	-5.97263	-7.14357	-8.72328	-8.05648	-8.33879	-7.54787	-7.31097	-7.49306	-7.76897	-7.22426
	-9.15994	-9.5318	-9.63842	-10.0545	-9.73334	-9.27602	-9.39939	-10.9936	-13.0352	-14.3456	-10.5523	-8.81934	-7.89887	-7.38233	-6.72787	-6.84565	-7.56785	-8.66276	-8.64855	-8.54207	-8.88846	-9.30985	-9.13143	-8.30877	-8.31456	-9.43464	-9.24552	-8.0987	-7.50013	-7.49847	-8.47419	-8.2576	-6.61697	-5.92039	-6.02951	-6.19433	-6.15565	-5.37144	-5.09052	-5.85846	-7.39639	-9.77834	-10.5763	-10.0718	-8.74985	-8.21643	-8.19647	-8.96411	-8.82737
	-9.54622	-9.75185	-9.67801	-10.1152	-9.89176	-9.61259	-9.43631	-10.2087	-11.7112	-12.2155	-9.33666	-8.0029	-7.43176	-7.37517	-6.93645	-7.3795	-8.02114	-8.94077	-9.42288	-9.12419	-8.87636	-8.80921	-8.04186	-7.23407	-7.50076	-8.04236	-8.07878	-7.22143	-6.78824	-7.4218	-8.85036	-8.56945	-6.92461	-6.20592	-6.28681	-5.91661	-5.67612	-5.09052	-5.04359	-5.72493	-7.07942	-9.32475	-9.35359	-9.16006	-8.49668	-8.00807	-8.33845	-9.47006	-9.42047
	-9.50975	-9.81106	-9.51658	-9.42199	-8.74115	-8.43334	-8.38605	-9.13432	-10.4902	-11.628	-9.25386	-8.13285	-8.03539	-7.7628	-7.76841	-8.00192	-8.34004	-8.83021	-8.81953	-8.13842	-7.50667	-6.73068	-5.86141	-5.26401	-5.09526	-5.7218	-5.71717	-4.9303	-4.86619	-5.69457	-7.11714	-7.45244	-6.61186	-6.29465	-6.08399	-6.12525	-5.97263	-5.85846	-5.72493	-6.52446	-7.66702	-8.64805	-7.85947	-7.84413	-7.5429	-7.18974	-7.99429	-9.38065	-8.89832
	-10.0751	-9.92948	-8.77059	-8.45947	-7.56386	-7.32156	-7.2272	-7.83901	-8.79835	-9.85401	-10.2567	-9.05143	-8.82422	-9.05263	-8.88677	-9.15053	-9.55349	-9.87831	-9.86392	-9.11255	-7.83948	-6.58016	-5.74125	-4.91396	-4.75404	-5.29618	-4.71018	-4.29384	-4.64922	-5.52604	-7.22155	-8.45762	-7.86708	-7.25565	-7.23303	-7.07198	-7.14357	-7.39639	-7.07942	-7.66702	-7.37998	-6.76072	-6.54907	-6.63955	-6.48591	-6.76418	-7.99085	-8.38633	-8.04982
	-10.472	-9.35137	-8.3074	-7.84209	-6.87519	-6.63658	-6.39518	-7.03309	-8.00364	-8.84496	-10.1323	-10.8952	-10.8875	-11.0808	-10.4877	-9.25483	-8.58766	-8.1711	-8.64289	-9.27658	-9.55357	-8.63769	-7.2508	-6.1217	-6.0558	-6.0812	-5.65256	-5.6144	-5.80132	-7.20013	-8.87804	-8.91973	-7.13442	-6.45633	-6.56952	-7.37205	-8.72328	-9.77834	-9.32475	-8.64805	-6.76072	-6.02698	-5.84159	-6.11547	-6.15739	-6.74439	-7.20936	-7.53256	-7.48023
	-10.1829	-8.92433	-8.18355	-7.64056	-6.91288	-6.22667	-5.94938	-6.51558	-7.24423	-8.39923	-9.34953	-10.1809	-10.4362	-10.5139	-9.95928	-8.8054	-7.74168	-7.51314	-7.95095	-8.73349	-9.18438	-9.64864	-10.1963	-8.93249	-8.52436	-8.47915	-8.45049	-8.09694	-8.96486	-8.94438	-8.62898	-8.41177	-6.65098	-5.7782	-5.84255	-6.6559	-8.05648	-10.5763	-9.35359	-7.85947	-6.54907	-5.84159	-5.82619	-6.08698	-6.13955	-6.30886	-6.5271	-7.06626	-7.20816
	-9.35765	-8.45049	-8.17319	-7.88451	-6.8688	-5.64825	-5.51578	-5.85283	-6.93245	-8.07075	-8.79712	-9.42061	-9.81771	-10.3382	-9.88284	-8.22738	-7.07253	-6.33376	-6.65523	-7.17837	-7.41524	-7.84496	-8.80797	-10.1571	-9.87756	-9.87856	-10.0171	-9.65514	-8.5105	-7.37055	-6.63809	-6.63822	-5.50014	-5.03359	-5.30952	-6.45818	-8.33879	-10.0718	-9.16006	-7.84413	-6.63955	-6.11547	-6.08698	-6.18303	-5.68845	-5.51858	-5.78529	-6.49726	-7.01482
	-8.99001	-8.88522	-8.89767	-8.32745	-6.44017	-5.33079	-5.17642	-5.50434	-6.94063	-7.36992	-8.1191	-8.6635	-8.91402	-9.64341	-8.89034	-7.36936	-5.89665	-5.37994	-5.78705	-6.20817	-6.4271	-6.80084	-7.82398	-9.12353	-9.83379	-10.2393	-10.1397	-8.86388	-7.66735	-6.26474	-5.66706	-5.27038	-4.9911	-4.74586	-5.30225	-6.5447	-7.54787	-8.74985	-8.49668	-7.5429	-6.48591	-6.15739	-6.13955	-5.68845	-5.059	-5.10155	-5.65001	-6.69192	-7.39191
	-9.95122	-10.404	-9.64402	-8.50451	-6.62532	-5.63208	-5.50824	-5.98712	-6.94639	-7.36639	-8.09699	-8.10826	-8.69983	-9.2223	-8.58429	-6.89596	-5.66096	-5.4646	-5.96168	-6.17792	-6.53741	-6.96788	-8.32919	-9.70502	-9.71811	-9.94657	-10.2751	-9.30173	-7.82755	-6.47349	-5.56274	-5.55084	-5.61918	-5.61279	-6.19567	-6.56405	-7.31097	-8.21643	-8.00807	-7.18974	-6.76418	-6.74439	-6.30886	-5.51858	-5.10155	-5.42397	-6.24383	-7.31923	-8.34043
	-11.9964	-11.4078	-10.636	-9.05815	-7.44506	-6.74517	-6.58506	-7.04383	-7.14476	-7.65076	-7.94818	-8.29216	-9.3461	-9.21539	-8.89272	-7.31627	-6.55555	-6.72758	-6.865	-7.03353	-7.27069	-8.13287	-9.83333	-10.5005	-10.5244	-10.7209	-11.6045	-11.1078	-8.97983	-7.38762	-6.87079	-6.9561	-6.9364	-6.94868	-6.8111	-6.81059	-7.49306	-8.19647	-8.33845	-7.99429	-7.99085	-7.20936	-6.5271	-5.78529	-5.65001	-6.24383	-7.44142	-9.07026	-10.3645
	-12.9594	-12.1289	-11.2771	-9.58496	-9.08761	-8.42429	-7.9181	-7.47629	-7.46279	-8.077	-8.27262	-9.01977	-9.25085	-9.22469	-9.1649	-7.95897	-7.56565	-7.67278	-7.5748	-7.29827	-7.6696	-8.74333	-10.3274	-10.4641	-10.2006	-10.6161	-11.9226	-11.4343	-9.4731	-8.2979	-7.75176	-7.65473	-7.89363	-7.27129	-6.84641	-7.17653	-7.76897	-8.96411	-9.47006	-9.38065	-8.38633	-7.53256	-7.06626	-6.49726	-6.69192	-7.31923	-9.07026	-10.6129	-11.1982
	-13.1228	-12.7193	-11.2906	-10.8259	-11.0076	-9.48021	-8.40699	-7.50541	-7.68229	-8.4284	-8.59749	-8.83131	-8.4213	-8.2598	-7.57442	-6.7998	-6.67921	-6.31152	-6.07954	-5.86113	-6.63629	-8.09542	-9.42159	-9.36834	-9.48068	-10.51	-12.0336	-10.3991	-8.43934	-7.19153	-6.78279	-6.86361	-6.19141	-5.60264	-5.73791	-6.31876	-7.22426	-8.82737	-9.42047	-8.89832	-8.04982	-7.48023	-7.20816	-7.01482	-7.39191	-8.34043	-10.3645	-11.1982	-11.109
	-14.3017	-12.7871	-12.3057	-12.3377	-11.8473	-10.2199	-8.65819	-7.79307	-8.1873	-8.85971	-8.65056	-7.8633	-7.12653	-6.67126	-6.1745	-5.73776	-5.22625	-4.96944	-4.71437	-5.04947	-6.11632	-7.74585	-8.52217	-8.65942	-9.49653	-10.9414	-11.2686	-9.21268	-7.42715	-6.67582	-6.38707	-5.87093	-4.78184	-4.60963	-4.93644	-5.52436	-6.5611	-7.6351	-7.64884	-7.42995	-6.84801	-7.03964	-7.53436	-7.96037	-8.41457	-9.74079	-10.7261	-10.8984	-10.8366
	-14.5397	-13.4726	-13.2591	-12.3796	-12.0547	-10.4834	-9.01754	-8.72162	-9.11255	-9.23492	-8.0248	-6.74152	-6.09638	-5.6433	-5.24513	-4.52793	-4.04751	-3.92184	-3.9612	-4.51516	-5.71475	-6.924	-7.52753	-8.20858	-9.28506	-10.5709	-10.3041	-8.17895	-6.80146	-6.4136	-6.04585	-4.8393	-3.96718	-3.72315	-4.0068	-4.63954	-5.29261	-5.69221	-6.19475	-6.27425	-6.4886	-7.23134	-8.27678	-9.04321	-9.50868	-9.97099	-10.2119	-10.6504	-10.5114
	-15.6172	-13.9961	-12.588	-12.139	-11.7747	-10.5722	-9.98537	-9.6141	-9.13793	-8.48206	-6.98484	-6.00486	-5.5549	-5.12618	-4.50176	-3.84297	-3.48564	-3.36305	-3.5941	-4.14177	-5.02255	-5.80739	-6.20355	-7.1962	-8.39923	-9.66599	-8.36968	-6.83915	-6.10366	-6.20558	-5.60609	-3.99203	-3.02194	-3.03798	-3.53887	-3.80706	-4.13812	-4.69122	-5.55551	-6.00646	-6.58839	-7.40042	-8.86923	-9.87306	-9.43923	-9.32394	-9.75563	-10.4899	-10.1154
	-13.8825	-12.1141	-11.2542	-11.4274	-10.9329	-10.5629	-9.99449	-9.06839	-8.4522	-7.63301	-6.5252	-5.86364	-5.45738	-4.92031	-4.03245	-3.00816	-2.55649	-2.37437	-2.62422	-2.87079	-3.37685	-3.85751	-4.41437	-5.54302	-6.74863	-7.26778	-5.99279	-5.10557	-4.81272	-4.7047	-3.80756	-2.42214	-1.85888	-2.15658	-2.71096	-3.02516	-3.47907	-4.43749	-5.68392	-6.32338	-6.69985	-7.62177	-9.01001	-9.10662	-8.51591	-8.33424	-8.74591	-9.35437	-9.05355
	-11.5813	-11.616	-11.6075	-11.3409	-11.1089	-10.544	-9.23901	-8.90568	-7.97018	-7.51034	-6.96449	-6.44985	-5.95688	-4.88052	-3.74511	-2.85131	-2.46854	-2.35814	-2.30733	-2.6151	-2.91022	-3.43932	-4.14059	-5.23278	-6.45854	-6.3745	-5.38715	-4.61635	-4.25171	-4.18075	-3.24823	-2.10699	-1.78936	-2.24617	-2.78822	-3.08664	-3.57028	-4.7661	-6.12137	-6.4174	-6.6898	-7.48251	-8.49875	-9.03249	-8.43438	-8.2316	-8.73203	-8.9041	-8.70672
	-10.462	-11.5732	-12.7891	-12.3991	-11.4413	-10.2534	-9.43822	-9.06004	-8.61291	-8.91164	-8.41638	-7.83966	-6.80422	-5.64459	-4.74634	-3.89576	-3.4505	-3.14521	-3.21783	-3.43	-3.70318	-4.35068	-4.94754	-5.8862	-7.00832	-6.77315	-5.89025	-5.22587	-4.92718	-4.67807	-3.73002	-2.9851	-2.94259	-3.51594	-3.84532	-3.87263	-4.52273	-5.88946	-6.93321	-7.26679	-7.37436	-8.15157	-9.10072	-9.68914	-9.24625	-9.08684	-9.25681	-9.09587	-9.13448
	-9.92148	-11.5046	-13.819	-13.2146	-11.7397	-10.9124	-10.507	-10.3075	-10.4857	-10.8505	-9.80794	-9.14693	-8.06693	-7.43398	-6.95221	-6.16964	-5.57906	-5.22836	-5.04951	-5.46417	-5.80426	-6.47722	-6.85858	-7.85145	-7.90317	-7.63753	-7.5123	-7.29057	-6.82307	-6.24467	-5.61903	-5.27824	-5.16044	-5.25959	-5.44388	-5.72008	-6.43299	-7.80189	-8.56758	-9.02686	-9.12916	-9.99224	-10.534	-10.3197	-10.3061	-10.4745	-10.4342	-10.3976	-9.55947
	-9.27815	-10.5367	-10.666	-10.0548	-10.8143	-11.5059	-11.5266	-11.4973	-11.5966	-11.6943	-11.6517	-10.7705	-10.4057	-10.4809	-10.3189	-9.58817	-7.82822	-6.9801	-6.57649	-7.0152	-7.28481	-7.19153	-7.51286	-6.72636	-6.24013	-6.51435	-6.64461	-6.98668	-7.70379	-7.06581	-6.90605	-6.65665	-6.75828	-7.01908	-7.58156	-8.29001	-9.46486	-11.0074	-11.5357	-12.0228	-12.0299	-12.3797	-11.2622	-10.3954	-10.1509	-10.6462	-10.4662	-8.84636	-8.14634
	-7.82329	-8.39161	-7.90785	-7.96072	-9.09035	-10.6809	-12.2084	-11.7669	-11.5171	-12.5929	-12.9296	-12.39	-12.7832	-13.033	-12.7553	-10.9873	-9.0202	-8.57694	-8.36854	-8.622	-8.6244	-8.51276	-7.13039	-6.05595	-5.74687	-5.70689	-6.2843	-6.5475	-7.21378	-8.00168	-8.04361	-8.0494	-8.18217	-8.64337	-9.47901	-11.265	-12.6672	-13.2158	-13.1628	-14.0756	-14.1607	-13.1158	-11.3091	-9.96649	-9.68851	-9.35243	-8.9747	-7.30812	-6.79529
	-6.62004	-7.0089	-6.46329	-6.72143	-7.96996	-10.2875	-10.5016	-9.74765	-10.2092	-11.6689	-12.951	-12.9454	-12.5048	-12.7536	-13.0992	-12.126	-10.7861	-10.5791	-10.5137	-10.4926	-9.19886	-8.09027	-7.20185	-6.46939	-5.74379	-5.52416	-6.14399	-6.55771	-6.83959	-7.55227	-8.71533	-9.90686	-10.1802	-10.7054	-12.206	-14.3176	-13.4032	-12.1545	-11.857	-12.5196	-13.1414	-11.8932	-10.0087	-8.89472	-8.94196	-8.26199	-7.10271	-6.37835	-5.8036
	-5.95966	-6.40512	-6.03891	-6.31419	-7.72215	-9.49888	-9.25667	-9.03566	-9.78505	-11.9772	-13.6686	-12.3931	-10.804	-10.9993	-11.1225	-11.0655	-11.0988	-11.0764	-11.623	-9.96055	-8.79415	-8.38276	-8.23959	-7.49989	-6.30082	-5.97711	-6.33935	-7.0304	-7.59671	-7.92854	-8.94601	-10.3481	-11.1392	-11.4261	-11.5638	-11.6894	-11.702	-10.5616	-10.521	-11.6308	-13.0769	-11.7288	-9.81201	-8.87014	-8.59263	-7.56865	-6.15661	-5.719	-5.73873
	-6.31984	-6.78438	-6.15324	-6.20636	-6.9383	-8.50291	-8.70063	-8.66761	-9.71925	-12.4603	-13.3467	-11.6196	-10.5706	-10.7856	-11.6095	-12.1825	-12.3222	-12.0428	-11.5621	-9.44838	-8.48857	-8.24142	-8.22815	-7.00743	-5.81057	-5.51106	-6.02047	-7.25392	-7.27322	-7.81018	-9.09795	-11.1817	-11.7131	-11.2648	-11.2745	-11.3337	-11.7788	-10.8312	-11.3104	-12.2214	-13.3548	-11.817	-9.96901	-8.66307	-7.66837	-6.66404	-5.45939	-5.5121	-6.20451
	-6.49935	-6.7396	-6.08728	-5.93611	-6.77961	-8.47048	-8.87132	-8.99662	-10.2973	-11.7162	-12.1947	-11.1303	-10.2353	-11.1868	-12.3166	-12.2131	-11.5594	-10.726	-9.98312	-8.77341	-7.83981	-7.49477	-7.21576	-6.08004	-5.24389	-5.0766	-5.81012	-6.51745	-6.5995	-7.0275	-8.10064	-9.92839	-10.8396	-10.444	-10.2571	-10.7349	-11.7284	-11.7994	-11.9034	-11.8606	-12.7055	-11.4861	-9.62371	-8.25532	-7.22996	-6.38211	-5.53323	-5.77718	-5.94901
	-6.71527	-7.28335	-6.65615	-6.55264	-7.65375	-9.40198	-10.2046	-10.4922	-10.8065	-11.7146	-12.4872	-11.8816	-11.9575	-13.1172	-13.7571	-12.8409	-10.9636	-10.2768	-9.96727	-9.74146	-8.81582	-8.13899	-7.07469	-6.09418	-5.2115	-5.32054	-6.1787	-6.56303	-6.65435	-6.96043	-8.20778	-10.2398	-10.4778	-10.5229	-10.9036	-12.7076	-13.7166	-13.2535	-12.1755	-12.0264	-12.0631	-11.4476	-10.3738	-8.84438	-8.10198	-7.38221	-6.96326	-6.67095	-5.94304
	-7.577	-8.18587	-8.00521	-8.50546	-9.71258	-11.349	-12.5625	-11.8557	-11.9492	-13.0823	-13.647	-13.3647	-13.5684	-12.8422	-11.7697	-10.1506	-8.70352	-8.47163	-8.50086	-8.84481	-9.35886	-9.18063	-7.58429	-6.5641	-6.0421	-6.13105	-6.71976	-6.82537	-7.31454	-8.01504	-8.37154	-8.1922	-8.4948	-8.87047	-9.64744	-11.2959	-11.9192	-12.5185	-12.0615	-12.4472	-12.4249	-12.9723	-11.9684	-10.6557	-10.098	-9.61065	-9.5141	-7.63706	-6.55894
	-8.88179	-9.85185	-10.8326	-11.3048	-12.4162	-12.9128	-11.8886	-11.2238	-11.1541	-11.8966	-12.0355	-11.9425	-11.1182	-10.0801	-9.40719	-8.20002	-7.63401	-7.49459	-7.29904	-7.84144	-7.74941	-7.89754	-8.43563	-7.70052	-7.28625	-7.39408	-7.24559	-7.66397	-8.6616	-8.10806	-7.58226	-6.91186	-6.9057	-7.38802	-8.11424	-8.6753	-8.97508	-9.74353	-10.1216	-11.1391	-11.7153	-11.8394	-10.8107	-10.4419	-10.5787	-11.4916	-11.1922	-8.92751	-7.90517
	-10.6303	-11.76	-13.1492	-12.5883	-11.7157	-10.6921	-9.97299	-9.89646	-9.74301	-9.99445	-9.85549	-9.15341	-8.22305	-7.52174	-6.80753	-6.18048	-5.4897	-5.02116	-4.67144	-4.69307	-4.68268	-5.02035	-5.43463	-6.41279	-6.85077	-6.45972	-6.16633	-5.91292	-5.86376	-5.73898	-4.98378	-4.43548	-4.15197	-4.7273	-5.60159	-5.69686	-6.0516	-7.10728	-8.37676	-9.6547	-9.46187	-9.36404	-9.06017	-8.85298	-8.96563	-9.60914	-9.41345	-9.20698	-8.75234
	-11.3718	-12.0073	-12.8536	-11.734	-10.4638	-9.6686	-9.45268	-9.22677	-8.93765	-8.97492	-7.81341	-7.31445	-6.48077	-5.77587	-5.0555	-4.30593	-3.56687	-3.01145	-2.81954	-2.8979	-3.26308	-3.68943	-4.19545	-5.30909	-6.31332	-6.18028	-5.34967	-4.66549	-4.47111	-4.46147	-3.5827	-2.69302	-2.46651	-3.13883	-3.55358	-3.71664	-4.22432	-5.39647	-7.00751	-7.62271	-7.48509	-7.50476	-7.81221	-8.27136	-8.58721	-8.2527	-8.19545	-8.46153	-8.90382
	-11.8842	-12.4799	-12.1693	-11.3184	-10.5544	-10.1823	-9.63625	-9.37899	-8.87711	-8.04968	-7.12681	-6.3168	-5.53321	-4.82634	-3.99266	-3.00363	-2.30765	-1.84652	-1.89055	-2.45199	-2.89878	-3.47616	-4.08641	-4.82063	-6.0422	-6.17823	-5.07546	-4.39222	-3.97592	-3.78514	-3.06599	-2.07339	-1.7948	-2.06667	-2.49174	-2.71718	-3.25789	-4.53415	-5.70564	-5.91498	-6.07188	-6.73545	-8.1261	-9.15234	-8.45523	-7.85952	-8.1652	-8.49395	-8.68604
	-13.2394	-12.9865	-12.3143	-12.0852	-11.798	-11.099	-10.0064	-9.50497	-8.57241	-7.99871	-7.03377	-6.04046	-5.3702	-4.66038	-3.75331	-2.72854	-2.26263	-2.06521	-2.45843	-3.09971	-3.69509	-4.44221	-4.78609	-5.88307	-7.09445	-7.64568	-6.62472	-5.61908	-4.90608	-4.67058	-3.8819	-2.66133	-2.13003	-2.086	-2.50425	-2.83242	-3.29105	-4.289	-5.01778	-5.11062	-5.51769	-6.84434	-9.02106	-9.42612	-8.57059	-8.33243	-8.50896	-9.21417	-9.14274
	-15.8156	-14.2656	-13.3201	-13.0886	-12.448	-11.3838	-10.0718	-8.75254	-8.34745	-8.30684	-7.31582	-6.3626	-5.8926	-4.96126	-4.30662	-3.54945	-3.11418	-3.17035	-3.3204	-3.74911	-4.48173	-4.9622	-5.48731	-6.63839	-7.56111	-8.63527	-7.83439	-6.69113	-5.80831	-5.51776	-4.78131	-3.58483	-2.8432	-2.85076	-3.07169	-3.49024	-4.28656	-4.66964	-5.18935	-5.32688	-5.76545	-7.08415	-8.44674	-8.92633	-8.22489	-8.12915	-8.9558	-10.2253	-9.63097
	-17.1596	-14.117	-12.4868	-11.9568	-12.0383	-10.9402	-9.14747	-8.3156	-8.51848	-8.66806	-7.9108	-6.99914	-6.15305	-5.77413	-5.17432	-4.55284	-4.11117	-3.92379	-3.94343	-4.04098	-4.61019	-5.52385	-6.44543	-7.1786	-8.1489	-9.08265	-8.66286	-7.40931	-6.5021	-5.89576	-5.46535	-4.37741	-3.48491	-3.36538	-3.69214	-4.30472	-5.10737	-5.59728	-5.856	-5.9286	-6.39858	-7.06651	-7.39537	-7.37919	-7.52	-8.47474	-9.70994	-10.002	-9.61753
	-15.7203	-13.0597	-11.7942	-11.4497	-11.9388	-10.0833	-8.85256	-8.33811	-8.59438	-9.12695	-8.65364	-7.77149	-7.17979	-6.94957	-6.28699	-5.52529	-5.06162	-4.69957	-4.42095	-4.42428	-5.13331	-6.68515	-7.61748	-7.92589	-8.59428	-9.1217	-9.54153	-8.09434	-6.70529	-6.23489	-5.70761	-5.25012	-4.39646	-4.29938	-4.5617	-5.19053	-5.80368	-6.92149	-7.13717	-7.19689	-7.10424	-6.77351	-6.62973	-6.61699	-7.34445	-9.28663	-10.1982	-10.1171	-10.0077
	-13.2621	-12.4883	-11.8549	-11.5438	-10.9887	-9.31079	-8.34049	-7.88553	-8.35156	-9.10203	-8.44453	-8.48133	-8.20212	-7.96042	-7.43294	-6.4646	-5.97382	-5.69827	-5.51821	-5.59675	-6.63661	-7.92901	-9.2068	-9.23292	-9.11139	-9.86085	-11.0663	-9.42438	-7.93711	-6.99048	-6.71844	-6.54339	-5.92402	-5.47754	-5.56075	-5.98955	-6.658	-7.73175	-8.32927	-8.0766	-7.07997	-6.45403	-6.25944	-6.35427	-7.23114	-8.29463	-9.93674	-10.2767	-9.75163
	-11.9571	-12.1012	-12.5564	-11.0215	-9.59708	-8.07948	-7.5298	-7.62703	-8.06273	-8.38931	-8.49971	-8.96995	-9.35804	-9.15303	-8.69845	-7.39522	-7.07913	-7.19418	-7.17126	-7.34164	-7.97419	-9.43569	-10.6544	-10.1396	-10.245	-11.3455	-12.5989	-11.7127	-9.60901	-8.29659	-8.09039	-7.8917	-7.54742	-6.91282	-6.74931	-6.98351	-7.38303	-8.48652	-8.85791	-8.74172	-7.52568	-6.51893	-6.11961	-6.17277	-6.64366	-6.90301	-7.90403	-8.91042	-10.1091
	-12.0775	-12.5939	-11.7266	-9.86656	-7.75719	-6.6273	-6.3605	-6.78885	-6.94789	-7.45271	-8.05344	-8.51738	-9.56068	-9.47051	-8.93504	-7.57751	-6.8347	-6.6802	-6.55734	-6.27594	-6.75887	-7.28728	-8.12327	-8.54548	-8.85537	-9.61823	-10.6281	-9.82156	-7.77689	-6.79039	-6.47036	-6.34998	-6.59942	-6.36513	-6.48843	-6.69532	-7.44951	-8.34685	-8.45475	-7.63417	-7.10824	-6.29095	-5.97439	-5.5034	-4.95454	-5.06319	-6.08462	-7.94025	-10.1941
	-11.4026	-10.6452	-9.62241	-8.17281	-6.47379	-5.745	-5.85784	-6.14675	-6.85126	-7.19019	-8.03453	-8.72109	-9.38554	-9.34041	-8.53513	-6.95397	-5.91986	-5.56058	-5.44612	-5.37187	-5.5998	-5.97569	-6.92085	-7.85657	-7.88986	-8.44897	-8.99588	-7.89409	-6.49191	-5.5252	-4.99985	-5.08982	-4.97929	-5.18312	-5.75604	-6.12823	-6.91687	-7.81381	-7.92112	-7.09093	-6.55804	-6.40116	-5.98407	-4.83408	-4.13384	-4.26453	-5.32172	-7.04409	-8.2079
	-10.0092	-9.15035	-8.3203	-7.53397	-6.2043	-5.65587	-5.58324	-5.71521	-6.69742	-7.16367	-8.12976	-8.73497	-8.80208	-9.28028	-8.38007	-6.82334	-5.66745	-5.04327	-5.32585	-5.5032	-5.76044	-6.26409	-7.22122	-8.00896	-8.46924	-8.83698	-8.44447	-7.47373	-6.65324	-5.45921	-4.97895	-4.87539	-4.59662	-4.64548	-5.1331	-5.95692	-6.71882	-7.82287	-7.70889	-6.7356	-5.91835	-5.53425	-5.569	-4.97421	-4.16546	-4.2831	-5.12173	-6.47905	-6.88417
	-9.3361	-8.64728	-7.98699	-7.66343	-6.70457	-5.73049	-5.42304	-5.59969	-6.76073	-7.93331	-8.86337	-9.23608	-9.4942	-9.94701	-9.2332	-7.72536	-6.27741	-5.81942	-6.32591	-6.87567	-7.11455	-7.49779	-8.34847	-9.79625	-9.38068	-8.85324	-9.10484	-8.71892	-7.80978	-7.14577	-6.06745	-5.84941	-5.18968	-4.86232	-5.1415	-6.20677	-7.67377	-9.27759	-8.34517	-7.0624	-5.82839	-5.32815	-5.144	-5.13679	-4.71272	-4.81379	-5.4956	-5.87629	-5.85818
	-9.79781	-9.02596	-8.67602	-8.3268	-7.11277	-6.18333	-5.72706	-6.20044	-7.39252	-8.92941	-9.8168	-10.2385	-10.4606	-11.1082	-10.932	-9.14279	-7.8676	-7.56634	-8.08328	-8.7955	-8.77157	-8.71736	-9.33703	-8.26725	-7.81203	-7.63043	-7.45145	-7.47998	-8.53962	-8.35508	-8.00578	-7.84675	-6.34368	-5.71092	-5.8532	-6.58537	-8.30749	-11.0911	-9.39845	-7.83638	-6.00939	-5.31134	-5.05315	-5.41809	-5.84341	-5.80898	-5.68867	-5.8093	-5.97892
	-10.8751	-10.0812	-9.34104	-8.45265	-7.22326	-6.52158	-6.12775	-6.89419	-8.15316	-9.60816	-10.6605	-10.943	-10.9291	-12.1765	-11.9793	-10.1252	-8.76548	-8.25906	-8.59809	-9.08399	-8.53923	-7.33256	-6.1136	-5.27791	-5.30303	-5.19821	-4.6645	-4.65424	-5.24141	-6.46417	-8.09359	-8.18601	-6.52076	-6.0073	-6.11201	-7.08592	-8.91148	-10.3434	-9.57386	-8.56265	-6.54447	-5.65024	-5.52126	-5.72377	-5.60385	-6.0529	-6.35867	-6.51202	-6.80819
	-10.7063	-10.0522	-8.76288	-8.28773	-7.39505	-7.24948	-7.24	-8.03844	-8.9943	-9.93248	-9.97298	-8.64238	-8.6414	-8.8856	-9.03877	-9.23959	-9.33782	-9.39364	-9.48562	-8.33164	-7.05607	-5.84149	-4.94354	-4.17271	-3.91466	-4.14678	-3.76006	-3.46649	-3.63334	-4.65661	-6.27146	-7.76602	-7.58711	-6.74059	-6.49094	-6.64029	-6.68984	-6.7601	-6.29114	-6.84007	-7.13358	-6.61266	-6.1101	-5.92456	-5.79534	-6.07883	-6.73007	-7.14753	-7.30306
	-9.95134	-9.49562	-8.74739	-8.57037	-8.04873	-8.21851	-8.48148	-8.7391	-9.6632	-10.4304	-8.6643	-7.9734	-7.67813	-7.52123	-7.23677	-7.38231	-7.73017	-8.26493	-8.10781	-7.56321	-7.05541	-6.20767	-5.37455	-4.4616	-4.1172	-4.72533	-4.71649	-4.08502	-4.03712	-4.60494	-6.04126	-6.73236	-6.08638	-5.85159	-5.67637	-5.65182	-5.6796	-5.26571	-4.92902	-5.52878	-6.84491	-7.69927	-6.93288	-6.41903	-6.18849	-6.02322	-6.735	-8.22242	-7.94081
	-9.06306	-9.52893	-9.27922	-9.47353	-9.22195	-9.14752	-9.14327	-9.77695	-10.759	-11.3068	-9.3723	-8.56709	-8.16742	-7.42978	-6.81949	-7.18237	-8.04492	-8.80964	-8.88201	-8.54194	-8.51767	-8.48873	-7.71131	-6.54477	-6.60817	-7.49897	-7.75088	-7.06789	-6.25627	-6.37222	-7.523	-7.47399	-6.22359	-5.82265	-5.96928	-5.75462	-5.76046	-5.04995	-4.75994	-5.56318	-6.77357	-8.77713	-7.95383	-7.49192	-7.00844	-6.87489	-7.64206	-8.18659	-8.02858
	-8.90349	-9.54066	-9.9824	-10.2494	-9.65703	-9.11826	-9.30294	-10.9469	-13.0709	-15.1336	-11.4561	-9.81027	-8.80418	-8.06394	-7.34535	-7.81055	-8.56996	-9.54713	-9.20318	-8.61133	-8.71554	-9.26705	-8.53704	-7.81599	-8.05044	-8.9835	-9.15866	-7.87799	-7.17229	-7.15902	-8.05624	-7.94445	-6.56265	-5.67833	-5.81787	-6.35098	-6.52347	-5.81514	-5.56777	-6.05256	-7.53136	-9.57553	-9.87713	-9.37167	-8.4627	-7.7898	-7.60517	-7.94741	-7.72254
	-8.53106	-8.94941	-9.37137	-9.50111	-8.51822	-7.83522	-7.5536	-8.96737	-11.2829	-13.5671	-10.8311	-9.04906	-8.03967	-7.59096	-6.63316	-6.35967	-6.8392	-7.28141	-6.99559	-6.69726	-7.06251	-7.62869	-7.9921	-7.69934	-7.59745	-8.18599	-7.70247	-6.51988	-6.04224	-6.33448	-6.95859	-6.51614	-4.96121	-4.243	-4.42187	-4.80666	-5.8949	-5.8295	-5.48463	-5.94491	-6.86935	-8.19661	-8.04042	-8.53203	-7.45511	-6.92971	-6.82756	-7.3153	-6.70213
	-7.31837	-7.49644	-7.58189	-7.93584	-7.35221	-6.40014	-6.07148	-7.16144	-8.78072	-10.0601	-9.11695	-7.37964	-6.84155	-6.66688	-5.63018	-5.47716	-5.79934	-6.56947	-6.77239	-6.76046	-7.20976	-8.22708	-7.91571	-6.77811	-6.09169	-5.89046	-5.58802	-5.39578	-5.88892	-6.7626	-7.36605	-6.56526	-5.04161	-3.94285	-3.73001	-3.73575	-4.55599	-5.39844	-5.28129	-5.40046	-6.23364	-6.41544	-6.11797	-6.1031	-5.93806	-5.39104	-5.53504	-6.17853	-5.64267
	-6.77171	-6.59845	-6.46519	-7.14999	-6.7646	-5.7581	-5.28275	-5.86465	-7.43877	-8.2606	-8.62805	-7.15469	-7.0699	-6.64489	-5.72635	-5.40304	-6.13082	-7.73292	-8.33586	-8.62998	-9.21596	-8.09634	-6.91028	-6.10928	-5.57606	-5.32583	-5.27693	-5.23081	-5.87034	-6.98661	-8.26895	-7.83595	-6.24295	-4.88988	-4.35253	-3.82265	-4.19812	-5.28486	-5.68768	-5.53116	-6.32662	-5.65823	-4.93215	-4.64271	-4.29863	-4.67851	-5.27577	-6.04159	-5.45506
	-6.65007	-6.26667	-6.23896	-7.08482	-6.63584	-5.59762	-4.90937	-5.66762	-7.43526	-8.13275	-9.57795	-8.16083	-8.12189	-7.40102	-6.5229	-6.52689	-7.83466	-10.0376	-11.0089	-11.7642	-9.60385	-8.50933	-7.10444	-6.34731	-6.00112	-6.44758	-6.55455	-6.32578	-6.62725	-6.99504	-7.7015	-9.35298	-8.43926	-7.31768	-6.09217	-4.55781	-4.73423	-6.09624	-6.29516	-6.45821	-7.00072	-5.69245	-5.00847	-4.18964	-3.9135	-4.72256	-6.15576	-6.62677	-5.25989
	-6.88866	-6.28914	-6.53213	-7.53347	-6.96222	-5.57212	-5.38779	-6.57677	-8.7261	-9.5605	-10.9472	-8.95833	-8.94987	-8.15194	-7.09749	-7.63607	-9.52321	-11.8079	-13.4667	-11.1346	-9.86917	-9.32909	-7.65849	-6.96955	-7.1534	-7.67214	-7.877	-7.27539	-6.74943	-7.01387	-7.39378	-8.64514	-10.7754	-9.75614	-7.3596	-5.51847	-5.23443	-6.59343	-7.14907	-6.80493	-7.96381	-6.9518	-6.18912	-5.09682	-4.65646	-5.34611	-6.59522	-7.19246	-5.39142
	-6.94355	-6.49984	-7.0037	-7.8757	-6.69216	-5.55197	-5.91214	-7.87451	-10.9664	-11.3496	-10.5289	-9.21909	-9.11337	-8.74526	-8.10317	-9.39299	-11.6721	-13.348	-10.4701	-9.24661	-9.45863	-9.00935	-7.57876	-6.89349	-7.13939	-7.82855	-7.63055	-6.53268	-6.26529	-6.63753	-6.7438	-7.90403	-9.5069	-10.5333	-8.72176	-6.47642	-5.94605	-7.40256	-7.76219	-6.83092	-8.1278	-8.8439	-8.28084	-6.1958	-5.09664	-5.18276	-6.27047	-6.48953	-5.41244
	-7.19949	-6.91289	-7.85407	-8.31183	-6.93244	-5.55801	-5.97952	-7.83058	-10.2412	-10.0415	-8.32831	-8.00447	-8.3787	-8.59269	-8.58114	-9.79015	-12.1134	-10.3912	-8.57567	-8.09582	-8.74783	-8.93629	-7.63288	-7.15326	-7.73102	-8.80872	-7.94275	-6.48816	-6.31539	-6.99628	-6.83403	-7.30645	-7.44137	-7.79972	-8.26253	-6.66026	-6.36633	-7.55626	-7.50177	-6.02738	-6.2994	-8.2297	-8.22871	-5.99293	-4.80609	-4.9387	-5.9158	-6.56398	-5.81037
	-7.94664	-7.93744	-8.45366	-9.22339	-7.14173	-5.77427	-6.20368	-8.02301	-9.71694	-8.55622	-6.71784	-6.73483	-7.97836	-8.37669	-8.59563	-10.8637	-10.623	-9.53326	-8.22625	-7.89233	-8.60025	-9.51144	-8.66302	-8.84671	-9.63745	-10.2983	-9.59628	-8.19717	-7.51212	-7.90693	-7.76741	-6.78164	-6.65735	-6.55503	-7.01815	-7.29517	-7.05795	-7.63788	-7.13439	-4.96192	-4.72977	-6.58456	-7.87618	-6.35067	-5.12502	-5.26575	-6.61796	-7.59704	-7.00547
	-9.36922	-9.048	-9.32578	-10.0825	-7.71054	-6.44756	-6.74279	-8.37722	-10.2415	-7.36352	-6.19085	-6.23704	-7.63068	-7.90127	-8.5871	-9.70194	-9.06161	-8.46627	-7.42929	-7.29695	-7.96799	-9.29372	-8.87589	-7.80878	-7.66623	-8.24536	-7.73769	-7.00339	-7.78153	-7.90931	-6.81654	-6.11497	-5.86956	-5.67834	-6.25294	-7.02491	-7.15765	-7.62946	-6.45029	-4.32657	-3.94812	-5.15524	-7.76152	-7.13668	-6.4806	-6.91444	-8.44622	-9.31254	-8.32686
	-10.5444	-9.79621	-9.74693	-10.2722	-8.58963	-7.66993	-7.53498	-9.61936	-9.32157	-6.75484	-5.74551	-5.56663	-6.79624	-7.84108	-8.83718	-8.47169	-8.07532	-8.15964	-7.37988	-7.2135	-8.17241	-10.472	-8.76539	-7.32446	-6.47835	-6.89662	-6.69367	-6.28575	-6.99738	-8.37199	-6.76427	-6.24824	-6.11625	-5.71627	-5.97877	-6.31182	-6.79645	-6.89428	-6.13589	-4.17273	-3.4916	-4.41029	-6.88015	-8.42703	-7.82314	-8.60887	-9.70533	-9.77168	-8.72151
	-11.7317	-10.5253	-9.83685	-10.8866	-9.87162	-8.87581	-9.07052	-10.3409	-9.50743	-7.03501	-5.52337	-5.43519	-7.17488	-8.92723	-10.0031	-8.76212	-7.87717	-8.08145	-8.14695	-8.00613	-9.5855	-12.4636	-9.52073	-7.23022	-6.10735	-6.30479	-6.58225	-6.83087	-7.39388	-9.28648	-7.7696	-7.20924	-7.00703	-6.34803	-5.8614	-6.1115	-6.952	-7.06557	-6.63213	-4.57881	-3.9504	-4.88765	-7.07514	-8.66561	-8.90412	-8.83631	-9.58478	-9.48996	-9.37632
	-12.0128	-10.8368	-10.1764	-11.3932	-10.1422	-9.08857	-9.90882	-10.6308	-10.2524	-7.73427	-5.9423	-6.09462	-8.66031	-11.1529	-12.3277	-9.24872	-7.91529	-8.24951	-8.39802	-8.41931	-10.5053	-12.973	-9.93709	-7.24445	-5.95179	-6.33304	-6.98091	-7.48283	-8.04673	-9.80192	-8.32387	-7.83542	-7.03923	-6.3938	-5.8195	-6.46941	-8.02146	-8.48465	-7.46704	-5.6211	-5.24477	-5.62786	-7.61651	-8.74623	-9.08874	-8.47782	-9.08459	-9.20873	-9.71692
	-11.5018	-10.8401	-10.7127	-11.6288	-10.1438	-8.9836	-8.95501	-10.6547	-9.69437	-6.90534	-5.49322	-5.86581	-8.31557	-10.7158	-11.1089	-8.61321	-7.72263	-8.22385	-8.39914	-8.37252	-9.68849	-12.2941	-9.305	-6.86353	-5.73786	-6.40411	-7.0278	-7.33081	-7.71261	-9.37414	-7.89231	-7.30682	-6.7008	-5.86134	-5.79173	-6.56691	-7.97328	-8.12458	-7.10261	-5.07282	-4.2666	-5.10417	-7.40863	-8.5202	-8.71713	-8.67497	-9.70413	-10.1658	-10.5796
	-10.3786	-9.81393	-9.80075	-10.6716	-8.58766	-7.36131	-7.49284	-9.87498	-9.50557	-6.68495	-5.32947	-5.40178	-7.39286	-8.41267	-8.87033	-8.0302	-7.52899	-8.05616	-7.72001	-7.1626	-7.98244	-10.4403	-8.57914	-7.0701	-6.25754	-6.79865	-6.965	-6.50227	-6.76883	-8.0793	-6.85615	-6.35229	-6.00883	-5.31008	-5.54596	-6.55628	-7.28087	-7.07641	-6.0491	-3.96298	-3.52897	-4.63937	-6.8241	-8.30056	-7.68243	-8.24716	-9.65512	-9.92908	-9.01773
	-9.17661	-8.57219	-8.9101	-9.59995	-7.49874	-6.25299	-6.49439	-8.35668	-10.4394	-7.32345	-5.69681	-5.58765	-6.74995	-7.22876	-7.73912	-8.90335	-8.75635	-8.65739	-7.26519	-6.79343	-7.53044	-9.28696	-9.35591	-7.95445	-7.52028	-7.97256	-7.43841	-6.69916	-7.13831	-7.34077	-6.71185	-6.45678	-5.99743	-5.6054	-6.11813	-6.73478	-6.62165	-6.63197	-5.64915	-3.84653	-3.6692	-4.76709	-7.38602	-7.06725	-6.51842	-7.05867	-8.27658	-8.66168	-7.64416
	-8.10725	-7.76317	-8.05572	-8.93592	-7.25635	-5.90103	-6.10425	-7.80647	-9.82447	-8.71284	-6.86362	-6.47104	-7.16601	-7.56094	-8.07534	-10.6254	-10.9889	-9.55013	-7.82259	-7.23904	-7.9795	-9.23148	-9.0848	-9.2344	-9.62745	-10.1486	-9.43984	-7.94981	-7.24882	-7.56161	-7.45214	-6.83587	-6.73224	-6.65196	-7.02171	-6.89014	-6.52174	-7.02333	-6.5814	-4.90354	-4.70219	-6.31935	-7.60408	-6.22739	-5.34128	-5.68081	-6.72298	-7.57989	-6.67242
	-7.38785	-6.99473	-7.74281	-8.58171	-7.42359	-5.91241	-6.10028	-7.44689	-9.63192	-10.4671	-8.94531	-8.49541	-8.84864	-8.9252	-9.15643	-10.9324	-12.7226	-10.4123	-8.41151	-7.89026	-8.60752	-9.0018	-7.36228	-6.95102	-7.59653	-8.5707	-7.96026	-6.79966	-6.72206	-7.2692	-6.82185	-6.77752	-7.31863	-7.8963	-8.578	-7.04525	-6.533	-8.04286	-8.37516	-6.67911	-6.65607	-8.15561	-7.89754	-5.93387	-5.00795	-4.9766	-6.26651	-6.99547	-6.18534
	-6.84594	-6.49276	-6.97393	-7.8291	-6.73458	-5.86771	-5.95545	-7.64728	-10.3661	-10.7964	-10.7344	-9.52207	-9.4249	-9.06155	-8.54752	-9.21436	-10.8203	-11.9895	-10.0054	-9.52598	-9.80057	-8.56538	-6.78991	-6.34185	-6.93303	-7.80611	-7.42291	-6.48445	-6.58722	-6.75003	-6.53167	-7.24085	-8.5893	-9.99937	-8.5929	-6.41813	-5.9847	-7.77912	-8.13322	-7.02234	-8.03054	-8.66607	-8.26875	-6.23868	-4.76547	-4.92598	-6.1039	-6.76924	-6.00346
	-6.3858	-5.98013	-6.44868	-7.18257	-6.49365	-5.32625	-5.39377	-6.62482	-8.41216	-8.7752	-9.96466	-8.3532	-8.30281	-7.73562	-6.62703	-7.04121	-8.48837	-10.5245	-12.5206	-11.3773	-9.97702	-8.8917	-7.11597	-6.6149	-7.05415	-7.50019	-7.35309	-6.57858	-6.33832	-6.89508	-7.1415	-8.34585	-10.2575	-9.33538	-7.06451	-5.08928	-4.97929	-6.21048	-6.56889	-5.98154	-7.07806	-6.45169	-6.12502	-5.05835	-4.52865	-5.01283	-6.19741	-6.99989	-5.32488
	-6.15427	-6.18088	-6.27847	-6.99118	-6.18878	-5.17276	-5.08978	-6.04046	-7.67704	-8.03928	-8.89198	-7.41414	-7.46419	-6.60784	-5.78578	-6.03561	-7.2847	-9.36563	-10.6756	-11.1335	-9.21262	-8.08554	-6.85085	-6.41408	-6.42518	-6.47445	-6.16059	-5.75258	-5.92735	-6.78441	-7.60871	-9.42078	-8.70669	-7.28762	-5.64	-4.12841	-4.19963	-5.47415	-5.69069	-5.6244	-6.38333	-5.66461	-5.03965	-4.3392	-3.95073	-4.82024	-6.33921	-6.69585	-4.9806
	-6.33649	-6.51063	-6.79259	-7.42861	-6.8128	-5.60843	-5.2601	-6.04944	-7.71027	-8.23058	-8.73092	-7.43409	-7.05717	-6.5469	-5.70694	-5.7452	-6.84717	-8.41051	-8.16114	-8.1088	-8.61979	-7.86926	-6.97128	-6.20022	-5.46908	-5.32346	-5.22554	-5.22195	-5.9852	-6.8004	-8.30152	-8.10424	-6.46797	-5.11106	-4.4589	-3.82058	-4.37145	-5.52547	-5.76294	-5.60564	-6.50776	-5.75273	-5.01514	-4.4123	-4.35132	-5.12174	-5.90469	-6.2555	-5.36406
	-7.16504	-7.26399	-7.54157	-8.07568	-7.42095	-6.45475	-5.90081	-6.83846	-8.42877	-9.92991	-9.39619	-7.76369	-7.19024	-6.66492	-5.54318	-5.29136	-5.88838	-6.47913	-6.3563	-6.12098	-6.62664	-7.94424	-7.59703	-6.26514	-5.4251	-5.46036	-5.61704	-5.5956	-6.06371	-6.48852	-6.74466	-5.97484	-4.61938	-3.66641	-3.52306	-3.70194	-4.54651	-5.55579	-5.48366	-5.83081	-6.58562	-6.60396	-5.79543	-5.5972	-5.59837	-5.55387	-5.84447	-6.41595	-5.68703
	-8.2175	-8.17801	-8.41466	-8.9532	-8.59682	-7.79175	-7.28069	-8.25629	-10.2352	-12.6994	-10.2154	-8.65235	-7.84857	-7.17576	-5.99522	-5.73933	-6.01182	-6.55094	-6.42287	-6.20851	-6.73247	-7.53727	-7.65981	-6.94801	-6.60975	-7.19414	-7.36503	-6.47764	-5.73442	-5.93297	-6.35578	-5.80691	-4.56666	-3.78894	-4.05531	-4.5724	-5.71603	-5.46037	-5.13471	-5.45249	-6.49151	-7.80249	-7.43074	-7.92138	-7.13095	-6.66389	-6.65748	-7.01956	-6.58194
	-8.57999	-8.95189	-8.95313	-9.46804	-9.51257	-9.23169	-9.19786	-10.7997	-13.1244	-14.7248	-10.5809	-8.70157	-7.7257	-7.3382	-6.67319	-6.69711	-7.42178	-8.58131	-8.65079	-8.37322	-8.60276	-8.75487	-8.32278	-7.43277	-7.68749	-8.77177	-8.5634	-7.26826	-6.52517	-6.62588	-7.85432	-8.02378	-6.26373	-5.49624	-5.58824	-5.81018	-5.82355	-4.99109	-4.66775	-5.39492	-6.77237	-8.93456	-9.86949	-9.80211	-8.71584	-7.73673	-7.26365	-7.87204	-7.80352
	-8.94996	-9.19952	-8.96114	-9.26569	-9.22692	-9.25089	-9.06427	-9.81842	-11.3484	-11.9279	-9.1732	-7.9103	-7.51543	-7.50343	-6.9961	-7.26171	-7.89939	-8.82968	-9.35816	-8.80509	-8.2703	-8.03043	-7.37731	-6.69651	-7.06246	-7.75066	-7.60265	-6.53287	-5.87774	-6.49219	-8.12092	-8.15572	-6.61886	-5.8764	-5.97253	-5.78896	-5.62776	-4.8742	-4.69307	-5.30808	-6.55659	-8.44888	-8.27389	-8.11041	-7.64101	-7.06572	-7.45276	-8.41929	-8.5637
	-9.17555	-9.45244	-8.90697	-8.56408	-7.9013	-7.81402	-7.96476	-8.5861	-9.72659	-10.8929	-8.81925	-7.81579	-7.8218	-7.59776	-7.47063	-7.46559	-7.65245	-8.03672	-7.91401	-7.07484	-6.20272	-5.45848	-4.7457	-4.20384	-3.95937	-4.51563	-4.57865	-3.80531	-3.70962	-4.47596	-5.84087	-6.32291	-5.67476	-5.44053	-5.40119	-5.66082	-5.6213	-5.44479	-5.22246	-6.00558	-7.15117	-7.74156	-6.65445	-6.41404	-6.26938	-5.95814	-6.7144	-8.15431	-8.23496
	-9.76524	-9.75533	-8.40827	-7.82776	-6.94845	-6.78385	-6.75043	-7.28151	-8.21803	-9.16929	-9.64602	-8.52712	-8.32277	-8.50078	-8.32533	-8.28383	-8.40363	-8.57708	-8.38367	-7.57748	-6.39882	-5.25054	-4.44712	-3.60834	-3.22819	-3.53971	-3.21683	-3.18204	-3.56134	-4.22035	-5.62644	-6.77011	-6.51838	-6.08929	-6.15421	-6.18218	-6.37456	-6.48422	-6.19085	-6.86437	-6.9247	-6.15108	-5.53272	-5.35949	-5.31792	-5.69405	-6.69985	-7.04928	-7.00312
	-10.1492	-9.17484	-8.37451	-7.73279	-6.684	-6.40494	-6.14727	-6.71717	-7.62135	-8.51585	-9.81106	-10.3736	-10.1248	-10.3516	-9.90753	-8.75	-7.84217	-7.32433	-7.63813	-8.08674	-8.21367	-7.40544	-5.98619	-4.76382	-4.47371	-4.43348	-4.24719	-4.5083	-4.88363	-6.02167	-7.23833	-7.45232	-6.18711	-5.74312	-5.85672	-6.58267	-7.89279	-8.89321	-8.3044	-7.59678	-6.01676	-5.4264	-5.24354	-5.41493	-5.47539	-6.17046	-6.3808	-6.4233	-6.44389
	-9.42772	-8.38031	-7.93392	-7.63152	-6.90786	-6.21591	-6.02093	-6.49061	-7.2361	-8.51995	-9.36093	-9.9054	-10.0552	-10.287	-9.98237	-8.9124	-7.74402	-7.30355	-7.65586	-8.42869	-8.68962	-8.90549	-9.43409	-8.24103	-7.77974	-7.58101	-7.54427	-7.35802	-8.3071	-8.27071	-8.05307	-8.084	-6.68226	-5.85663	-5.72707	-6.32153	-7.82889	-10.2965	-8.69366	-7.03527	-5.7999	-5.31094	-5.36205	-5.72594	-5.97876	-6.10453	-6.00357	-6.08641	-5.99644
	-8.57392	-7.80103	-7.68328	-7.49001	-6.48346	-5.34446	-5.19827	-5.6052	-6.70374	-7.89256	-8.72907	-9.31046	-9.50035	-9.88069	-9.54205	-7.93195	-6.655	-5.77309	-5.9384	-6.36974	-6.45081	-6.61806	-7.52586	-9.07461	-9.10747	-8.8575	-8.64378	-8.13235	-7.22716	-6.44218	-5.88713	-6.00171	-5.09206	-4.70877	-4.80471	-5.93658	-7.93243	-9.92656	-8.69042	-7.05815	-5.75401	-5.45802	-5.40193	-5.31341	-4.74736	-4.70713	-5.35214	-5.73949	-5.91847
	-8.46309	-8.3381	-8.2059	-7.53121	-5.75904	-4.82573	-4.75883	-5.05653	-6.39162	-6.80083	-7.67575	-8.28861	-8.3963	-8.84164	-7.98184	-6.49675	-4.98479	-4.42622	-4.74911	-4.94491	-5.00984	-5.10422	-5.83122	-6.99572	-7.85185	-8.18256	-7.59339	-6.46856	-5.80305	-4.93419	-4.49017	-4.15666	-3.95665	-3.88123	-4.40573	-5.51442	-6.53897	-7.9708	-7.80924	-6.71397	-5.57924	-5.26497	-5.26543	-4.54765	-3.76376	-3.86312	-4.73869	-6.03929	-6.54728
	-9.80261	-9.94466	-8.92618	-7.81323	-6.00857	-5.12243	-5.17803	-5.59726	-6.35566	-6.67409	-7.42581	-7.6839	-8.24515	-8.39195	-7.51329	-5.93019	-4.81861	-4.49525	-4.86068	-5.02285	-5.17533	-5.28494	-6.12621	-7.02669	-7.08581	-7.36717	-7.68887	-6.98118	-5.98645	-5.12739	-4.34982	-4.25534	-4.32818	-4.60315	-5.29665	-5.60685	-6.20954	-7.08294	-7.09457	-6.37885	-6.00819	-5.89467	-5.49488	-4.55323	-3.92093	-4.18114	-5.13708	-6.59318	-7.53157
	-11.8485	-11.3269	-10.7114	-8.93321	-7.26222	-6.53153	-6.39829	-6.87046	-6.75379	-7.10787	-7.44528	-7.89049	-8.91184	-8.76651	-8.28723	-6.73819	-6.02791	-6.05954	-5.97902	-6.0939	-6.44398	-7.01907	-8.00077	-8.18546	-8.12282	-8.58164	-9.50038	-9.30017	-7.70265	-6.457	-5.97234	-5.94281	-6.11094	-6.44361	-6.527	-6.29582	-6.59617	-7.11971	-7.52679	-7.12036	-6.98892	-6.3002	-5.93109	-5.44582	-5.07589	-5.38263	-6.44901	-8.21864	-9.89548
	-11.8792	-11.3399	-10.9342	-9.4838	-8.96891	-8.25507	-7.7841	-7.54159	-7.55045	-8.02241	-8.05278	-8.81674	-9.18164	-9.04696	-8.98349	-7.78757	-7.37414	-7.34592	-7.03086	-6.72439	-7.34033	-8.863	-10.1993	-9.88509	-9.52588	-10.2448	-11.8199	-11.2543	-9.23289	-8.04025	-7.62979	-7.50699	-7.68045	-7.11778	-6.88386	-7.00385	-7.22895	-8.16851	-8.77607	-8.86371	-7.58508	-6.54196	-6.30868	-6.34096	-6.7783	-6.86406	-7.94852	-9.12089	-10.0966
	-11.8268	-11.4854	-10.4163	-10.2562	-10.1896	-8.5729	-7.65921	-7.00679	-7.44831	-8.21933	-8.11311	-8.17432	-7.76461	-7.56608	-6.85247	-6.11518	-5.8517	-5.35373	-4.8809	-4.57969	-5.24453	-6.73394	-8.04135	-7.88498	-7.78564	-8.68845	-10.09	-8.48005	-6.71287	-5.80963	-5.81621	-5.91692	-5.21974	-4.59668	-4.78445	-5.46538	-6.36422	-7.87001	-8.38751	-8.09214	-7.01625	-6.24701	-5.96849	-5.99949	-6.72145	-7.45486	-8.78811	-9.45434	-9.73123
	-13.1499	-11.5519	-10.976	-11.0298	-10.7806	-9.14468	-7.64813	-7.04117	-7.65281	-8.30683	-8.09027	-7.09486	-6.37643	-5.97741	-5.29264	-4.67785	-4.24	-4.06013	-3.6631	-3.69366	-4.42727	-5.70379	-6.48673	-6.56318	-7.20659	-8.10705	-8.44596	-6.83413	-5.4611	-5.0069	-5.03391	-4.69245	-3.59547	-3.28929	-3.64331	-4.54849	-5.60156	-6.60433	-6.7242	-6.6112	-6.2216	-6.05572	-6.11924	-6.40455	-7.01379	-8.41884	-9.05646	-9.10485	-9.22229
	-14.3531	-12.7267	-12.0757	-11.311	-11.2918	-9.84402	-8.35278	-7.9814	-8.32357	-8.57648	-7.4026	-6.28613	-5.58277	-5.10336	-4.55778	-3.74469	-3.23017	-3.21302	-3.39878	-3.59564	-4.30178	-5.13176	-5.67645	-6.18695	-6.9602	-7.90728	-7.9461	-6.41213	-5.33361	-5.07056	-4.88779	-3.95462	-3.02532	-2.76153	-3.11417	-3.9152	-4.6549	-4.85498	-5.11833	-5.38972	-6.04972	-6.77223	-7.23592	-7.50689	-7.82437	-8.73427	-9.30779	-9.40817	-9.15802
	-15.4729	-13.6044	-12.2031	-11.8806	-11.6003	-10.642	-9.84593	-9.04936	-8.45283	-8.01982	-6.63689	-5.73263	-5.44588	-4.99048	-4.36642	-3.5116	-3.111	-3.03311	-3.3972	-3.89408	-4.43616	-4.91891	-5.29786	-6.21797	-7.20192	-8.25209	-7.3141	-6.25313	-5.53311	-5.50834	-4.86416	-3.52342	-2.77528	-2.89044	-3.27629	-3.5035	-3.8833	-4.14748	-4.72738	-5.11517	-5.93497	-7.16691	-8.48622	-8.85553	-8.41325	-8.62458	-9.4253	-10.2231	-9.38637
	-12.6289	-11.3895	-10.4868	-10.5694	-10.3087	-10.2701	-9.6173	-8.79633	-8.06388	-7.25276	-6.29068	-5.4993	-5.00613	-4.57588	-3.73304	-2.61725	-2.03333	-1.76449	-2.02345	-2.39505	-2.93544	-3.39077	-3.91807	-5.12123	-6.14611	-6.56305	-5.42664	-4.74	-4.36982	-4.04762	-3.08069	-1.85986	-1.52886	-1.77636	-2.24014	-2.49603	-2.8804	-3.88719	-4.9086	-5.38072	-5.7935	-6.92222	-8.53721	-8.51814	-7.82585	-7.67003	-8.17819	-8.77406	-8.24261
	-10.2944	-10.7036	-10.5455	-10.0573	-9.75094	-9.34152	-8.46606	-8.20571	-7.50858	-7.02304	-6.51737	-5.75384	-5.12358	-4.11072	-3.21948	-2.38762	-1.73009	-1.42116	-1.33518	-1.70869	-1.95268	-2.45436	-3.09679	-4.05572	-5.03661	-4.86441	-3.96421	-3.38017	-3.16406	-3.00857	-2.11658	-1.1424	-0.98867	-1.46327	-1.83634	-2.05278	-2.75602	-4.29962	-5.62115	-5.56759	-5.54527	-6.22594	-7.49607	-8.1901	-7.37283	-7.03693	-7.46122	-7.63482	-7.76019
	-9.53929	-10.5643	-11.7529	-11.1685	-10.0211	-9.01576	-8.61278	-8.28268	-7.97581	-8.40652	-7.75171	-7.12158	-5.90355	-4.75536	-3.96284	-3.34197	-2.83098	-2.28848	-2.1527	-2.36915	-2.58021	-3.01369	-3.41833	-4.23156	-5.28744	-4.98306	-4.16056	-3.61707	-3.57568	-3.46962	-2.61529	-1.89296	-1.87765	-2.50953	-2.7494	-2.80635	-3.55721	-5.15484	-6.60239	-6.72227	-6.33307	-6.89242	-7.90066	-8.68641	-8.30749	-7.76153	-7.77127	-7.84284	-8.05098
	-9.59857	-10.9385	-13.2718	-12.3746	-11.0511	-10.117	-9.77044	-9.65599	-9.63253	-9.87592	-9.35462	-8.87779	-7.53881	-6.77093	-6.22629	-5.59416	-5.10576	-4.73149	-4.37667	-4.61947	-4.83771	-5.1453	-5.31307	-6.16895	-6.45098	-6.22772	-5.99762	-5.73145	-5.47906	-5.31446	-4.7027	-4.34564	-4.15799	-4.42906	-4.86827	-5.00714	-5.54901	-6.80732	-7.73973	-8.468	-8.46847	-9.17934	-9.58757	-9.46887	-9.48589	-9.56735	-9.42312	-9.46311	-8.7559
	-8.53862	-9.73138	-10.1212	-9.88243	-10.7766	-11.4724	-11.207	-11.1415	-10.8391	-10.9909	-11.0102	-10.7275	-10.3662	-9.88424	-9.33397	-8.68425	-7.39609	-6.6673	-6.37779	-6.784	-7.16504	-6.9758	-7.17352	-6.39021	-6.09578	-6.49978	-6.4321	-6.56726	-7.24711	-6.82488	-6.68486	-6.15637	-6.18082	-6.66027	-7.38478	-7.90598	-8.4152	-9.26597	-9.74581	-10.9143	-11.6676	-11.9183	-10.6368	-9.8216	-9.72155	-10.6922	-10.427	-8.54726	-7.65121
	-7.03827	-7.41274	-7.06365	-7.36182	-8.28814	-9.86724	-11.4891	-11.0308	-10.7054	-11.388	-11.606	-11.3628	-12.1348	-11.8285	-10.9788	-9.20298	-7.66497	-7.1925	-6.94139	-7.18578	-7.41493	-7.39975	-6.07933	-5.05351	-4.7575	-4.88685	-5.29983	-5.34508	-5.75891	-6.41166	-6.66943	-6.54278	-6.53913	-7.03191	-8.12544	-10.165	-10.7756	-10.7897	-10.925	-12.2576	-12.8974	-12.2175	-10.1263	-8.85402	-8.72285	-8.56325	-8.47775	-6.64691	-5.84128
	-5.90019	-6.27797	-5.67928	-5.92868	-7.06065	-9.07488	-9.37911	-9.23809	-9.82509	-10.7205	-11.4941	-11.2119	-10.9967	-11.3084	-11.5122	-10.1648	-8.91662	-8.64982	-8.26319	-8.07217	-7.14477	-6.53807	-5.6701	-4.82083	-4.07208	-3.90927	-4.66618	-4.88259	-5.01521	-5.50353	-6.61538	-7.83891	-7.84732	-8.12948	-9.32418	-11.4455	-11.727	-10.9702	-10.5173	-11.0736	-11.6888	-10.6618	-9.02061	-7.86924	-7.91683	-7.29274	-6.29101	-5.63865	-4.93786
	-5.59326	-5.96001	-5.54702	-5.68092	-7.04372	-8.43729	-8.34277	-8.35776	-9.56756	-11.4849	-12.3143	-10.8782	-9.64811	-9.9982	-10.1054	-10.0858	-9.77369	-9.59776	-9.61163	-8.05054	-6.9975	-6.69684	-6.55232	-5.67836	-4.52291	-4.27583	-4.79371	-5.47964	-5.80295	-6.13482	-7.11239	-8.57179	-9.18094	-9.05064	-9.10023	-9.60728	-10.3917	-10.0422	-9.90908	-10.7489	-11.7334	-10.5106	-9.2584	-8.41137	-7.90858	-6.74161	-5.33249	-5.09948	-5.24874
	-6.19693	-6.5497	-5.9022	-6.04182	-6.69685	-8.07765	-8.06617	-7.97356	-9.23133	-12.4113	-13.0909	-11.0265	-9.91124	-10.4635	-11.2663	-11.7254	-11.8088	-11.7827	-11.2006	-8.77161	-7.58739	-7.26491	-7.5068	-6.26272	-5.00825	-4.68744	-5.19976	-6.52783	-6.40558	-6.74901	-7.98214	-10.3354	-11.2214	-10.5564	-10.2435	-10.3035	-10.9565	-10.2575	-10.8197	-11.204	-12.2691	-11.187	-9.74361	-8.75795	-7.5047	-6.21636	-5.04588	-5.26254	-6.10624
	-5.81587	-6.07004	-5.51665	-5.49919	-6.68574	-8.33143	-8.31106	-8.19862	-9.35102	-10.9969	-11.6418	-10.608	-9.38761	-10.1032	-10.8841	-10.5006	-9.97208	-9.46249	-9.28811	-8.04427	-6.98688	-6.68258	-6.57987	-5.86377	-4.90552	-4.5521	-5.06446	-5.74596	-5.90247	-6.01964	-6.77914	-8.38882	-9.54044	-9.66488	-9.25222	-9.31118	-9.96444	-9.97301	-10.3509	-10.7752	-11.6475	-10.6714	-9.04067	-7.88973	-6.97316	-5.97569	-5.06405	-5.32531	-5.55805
	-5.90406	-6.47321	-5.73829	-5.75595	-6.96558	-9.03585	-9.57645	-9.49254	-9.6147	-10.6488	-11.5257	-10.8871	-10.9119	-11.305	-11.7387	-10.611	-8.85788	-8.32371	-8.26329	-8.15865	-7.15309	-6.41584	-5.56848	-4.89878	-4.10375	-3.95507	-4.6006	-4.8883	-5.12044	-5.40928	-6.21479	-7.68108	-8.07303	-8.57692	-9.45175	-10.8849	-11.3433	-11.0637	-10.5308	-11.1389	-11.4241	-10.5349	-9.29967	-7.86075	-7.36784	-6.85872	-6.33475	-5.86705	-5.12314
	-6.98536	-7.51334	-7.17517	-7.46688	-8.44353	-10.3162	-12.0141	-11.1877	-11.0104	-11.8271	-12.4687	-11.9123	-11.9336	-11.4687	-10.5946	-8.99306	-7.40184	-6.95725	-6.82743	-7.26283	-7.54695	-7.14416	-5.69756	-4.79532	-4.4584	-4.42336	-4.79067	-4.98032	-5.64659	-6.36911	-6.55139	-6.21707	-6.44499	-6.94619	-7.92535	-9.82371	-10.4269	-11.1184	-11.107	-11.7598	-12.1165	-12.1477	-10.7232	-9.54161	-9.32971	-8.92043	-8.78999	-6.72476	-5.57878
	-8.44547	-9.72249	-10.3821	-10.2043	-11.0494	-11.6232	-11.3041	-10.9452	-10.8444	-11.1967	-11.3223	-11.2175	-10.3279	-9.47503	-9.04177	-8.23637	-7.24807	-6.67224	-6.37999	-6.91124	-7.00385	-6.76702	-6.94446	-6.17674	-5.92232	-6.16348	-5.89937	-6.21822	-7.12772	-6.96642	-6.74258	-6.00343	-5.86027	-6.27955	-7.06865	-7.93979	-8.5844	-9.27036	-9.59191	-10.5002	-11.135	-11.4561	-10.4445	-10.0307	-10.2218	-11.0428	-10.4302	-8.27768	-7.27924
	-9.702	-11.0349	-13.1839	-12.3244	-11.1084	-9.95229	-9.50542	-9.52655	-9.28654	-9.61639	-9.17373	-8.61215	-7.55728	-6.77357	-6.1813	-5.75933	-5.20331	-4.69716	-4.28673	-4.38851	-4.64488	-5.07638	-5.30453	-6.16025	-6.59033	-6.43337	-6.15351	-5.57542	-5.30651	-5.18091	-4.63157	-4.3336	-3.9476	-4.22933	-4.90246	-4.9908	-5.57394	-6.60137	-7.48989	-8.48466	-8.58447	-8.91106	-8.94212	-8.73316	-8.6925	-9.2249	-8.90522	-8.8493	-8.72276
	-9.77126	-10.4195	-11.7161	-11.2123	-9.87506	-8.94156	-8.62759	-8.49563	-8.16062	-8.19278	-7.32157	-6.88153	-5.88955	-4.94788	-4.09605	-3.3934	-2.91681	-2.36014	-2.0931	-2.14987	-2.49941	-2.99015	-3.37628	-4.28645	-5.21989	-5.11409	-4.34769	-3.62364	-3.2799	-3.1891	-2.52528	-1.90008	-1.90283	-2.49534	-2.79971	-2.9382	-3.48511	-4.73958	-6.21508	-6.75924	-6.7411	-7.03858	-7.39203	-7.84029	-7.85972	-7.41585	-7.44388	-7.68721	-8.15665
	-10.3233	-10.6811	-10.6081	-10.4011	-9.93466	-9.51485	-8.7685	-8.64957	-8.16037	-7.33923	-6.50767	-5.80285	-5.18845	-4.19637	-3.17434	-2.21581	-1.6243	-1.31374	-1.19677	-1.54657	-1.82135	-2.38611	-2.99701	-3.48048	-4.37255	-4.43906	-3.69883	-3.17854	-2.77565	-2.53853	-1.88514	-1.04808	-0.95974	-1.37802	-1.7264	-1.9899	-2.60978	-4.02104	-5.30847	-5.56246	-5.6898	-6.34537	-7.55951	-8.24205	-7.67525	-7.20395	-7.52846	-7.5942	-7.57226
	-12.375	-11.6137	-10.8638	-10.9372	-10.8179	-10.3427	-9.61628	-9.00674	-8.26491	-7.50383	-6.43796	-5.52918	-5.0747	-4.47857	-3.43892	-2.32547	-1.82945	-1.6923	-2.00495	-2.3608	-2.78211	-3.34286	-3.68389	-4.67933	-5.48606	-5.81537	-5.03489	-4.43224	-4.15645	-3.84136	-2.90475	-1.75998	-1.32054	-1.52409	-2.0311	-2.33162	-2.78236	-3.90003	-4.77031	-4.99555	-5.36537	-6.49379	-8.54044	-8.86409	-8.12589	-8.02164	-8.18318	-8.50619	-8.00591
	-15.837	-13.8443	-12.3964	-12.0372	-11.6624	-10.6853	-9.55031	-8.64019	-8.23515	-7.94746	-6.6912	-5.72711	-5.38473	-4.83686	-4.25145	-3.40965	-2.98166	-3.06072	-3.34641	-3.69542	-4.24204	-4.63284	-5.13219	-6.21755	-7.04387	-7.80757	-6.99665	-6.07051	-5.43465	-5.43911	-4.63184	-3.29124	-2.56758	-2.66656	-2.94359	-3.26569	-3.90605	-4.22362	-4.80343	-4.89137	-5.34274	-6.65718	-8.10678	-8.71457	-8.02797	-7.98016	-8.90902	-10.0302	-9.0304
	-15.3377	-13.0989	-11.7597	-11.0496	-11.2364	-10.1721	-8.46148	-7.74604	-8.0408	-8.40188	-7.32781	-6.18944	-5.41057	-5.12936	-4.69985	-3.90851	-3.37507	-3.17712	-3.30322	-3.53826	-4.02919	-4.81905	-5.62129	-6.34525	-7.35942	-8.17689	-7.49495	-6.15501	-5.29792	-4.97553	-4.78255	-3.69157	-2.89838	-2.78488	-3.13005	-3.7375	-4.47107	-4.84521	-5.14411	-5.23977	-5.71383	-6.53159	-7.04659	-7.12036	-7.05686	-7.79101	-8.8906	-9.56861	-9.39858
	-13.4787	-11.6844	-10.7859	-10.7464	-11.0492	-9.52508	-8.12782	-7.48664	-7.83564	-8.62912	-8.38128	-7.17358	-6.34784	-5.95806	-5.43026	-4.75796	-4.10531	-3.71094	-3.41564	-3.47233	-4.16091	-5.24961	-5.88497	-6.15281	-6.85776	-7.50349	-7.63969	-6.11027	-4.92783	-4.60175	-4.47782	-4.25631	-3.41741	-3.30707	-3.67609	-4.34464	-5.10357	-6.24944	-6.48718	-6.62335	-6.48882	-6.26422	-6.26933	-6.32127	-6.69697	-8.1766	-8.99868	-9.27732	-9.55394
	-11.7467	-11.3053	-10.6576	-10.4737	-10.4429	-8.90164	-7.92987	-7.26906	-7.68078	-8.46255	-8.21291	-8.24274	-7.62659	-7.22726	-6.66998	-5.90156	-5.41216	-4.93138	-4.56163	-4.50014	-5.31663	-6.44884	-7.23376	-6.98561	-6.97822	-7.827	-9.21593	-7.64986	-6.21103	-5.4532	-5.40604	-5.38782	-4.8727	-4.42455	-4.58869	-5.18233	-5.95245	-7.16339	-7.90306	-7.7824	-6.80597	-6.15286	-5.89206	-6.00705	-6.94696	-7.64675	-9.06399	-9.38391	-9.06757
	-11.3025	-11.2832	-11.4695	-10.0011	-8.90879	-7.86341	-7.58179	-7.41611	-7.51083	-7.84092	-8.06985	-8.77148	-9.06657	-8.86049	-8.52254	-7.39978	-7.14672	-7.03121	-6.72226	-6.67836	-7.2011	-8.57912	-9.68976	-8.86847	-8.72622	-9.58699	-11.0907	-10.8773	-8.88649	-7.58387	-7.30896	-7.17971	-6.97526	-6.48073	-6.37175	-6.75209	-7.10934	-8.03172	-8.44241	-8.45864	-7.24415	-6.07432	-5.71525	-5.98858	-6.76803	-6.99436	-7.64649	-8.35148	-9.33835
	-11.4408	-11.7099	-11.108	-9.20407	-7.17268	-6.18177	-6.16128	-6.76992	-6.58847	-6.815	-7.24138	-7.84523	-8.99602	-8.69229	-8.13401	-6.80713	-6.13979	-6.16347	-5.95428	-5.60717	-6.14061	-6.85056	-7.90821	-8.1778	-7.96817	-8.59581	-9.60335	-9.16588	-7.36209	-6.19694	-5.80882	-5.78953	-5.97114	-5.84934	-6.05058	-6.13309	-6.75889	-7.36269	-7.43494	-6.89538	-6.67025	-5.78637	-5.42163	-5.05343	-4.78579	-5.14245	-6.04001	-7.56814	-9.57889
	-10.0299	-9.8268	-9.09146	-7.7552	-5.9132	-5.19686	-5.36252	-5.90823	-6.60744	-6.7145	-7.32922	-7.88231	-8.59441	-8.53091	-7.50256	-5.81473	-4.84758	-4.53702	-4.60625	-4.41265	-4.4424	-4.79526	-5.74583	-6.77538	-6.60344	-6.77926	-7.08233	-6.28292	-5.20108	-4.43299	-3.91312	-4.06206	-4.13188	-4.34544	-4.9457	-5.41426	-6.1474	-6.88903	-6.94342	-6.34734	-6.05455	-6.10896	-5.48126	-4.35699	-3.72226	-3.94101	-4.92033	-6.54878	-7.61506
	-8.6548	-8.26852	-7.92365	-7.38512	-5.83831	-5.11433	-5.07581	-5.34018	-6.54576	-6.89774	-7.69286	-8.13208	-8.21531	-8.69851	-7.66348	-5.99958	-4.71911	-4.14584	-4.45795	-4.60936	-4.50356	-4.70631	-5.46363	-6.34607	-6.95427	-7.17634	-6.69774	-5.84875	-5.18843	-4.22491	-3.95465	-3.89768	-3.71528	-3.70711	-4.13823	-5.07229	-6.0552	-7.27776	-7.11622	-6.23947	-5.5873	-5.38035	-5.39824	-4.57257	-3.6791	-3.82567	-4.78828	-6.04257	-6.46434
	-8.5978	-7.90917	-7.40113	-7.31462	-6.63682	-5.45061	-5.14165	-5.3065	-6.49599	-7.87601	-8.66962	-9.03121	-9.15506	-9.59725	-9.14263	-7.52823	-5.88908	-5.3632	-5.7475	-6.24587	-6.29867	-6.25068	-6.8805	-8.2057	-8.12194	-7.85631	-7.97824	-7.59488	-6.88731	-6.27882	-5.3671	-5.30178	-4.62792	-4.34933	-4.52868	-5.60747	-7.3115	-9.30728	-8.14985	-6.71023	-5.47771	-5.15262	-5.20454	-5.12041	-4.49582	-4.55474	-5.29735	-5.65127	-5.55771
	-9.64757	-8.52748	-7.99229	-7.71188	-6.92666	-6.20184	-5.56205	-5.81891	-6.87817	-8.43722	-9.405	-9.58743	-9.53617	-10.1237	-10.134	-8.88199	-7.44975	-6.91217	-7.42617	-8.43813	-8.65479	-8.55837	-8.95929	-7.8661	-7.54773	-7.38813	-7.31892	-7.34333	-8.36561	-8.1977	-7.70863	-7.49121	-6.13491	-5.4442	-5.43961	-6.03123	-7.62985	-10.2593	-8.87308	-7.01799	-5.30367	-4.78113	-4.81039	-5.23994	-5.76148	-5.75192	-5.67321	-5.80827	-5.71532
	-10.6022	-9.3436	-8.34573	-7.67302	-6.80446	-6.41424	-5.96188	-6.60125	-7.59128	-8.87382	-10.0285	-10.2906	-9.89656	-10.5504	-10.3396	-8.91396	-7.79444	-6.96096	-7.09946	-7.56881	-7.48284	-6.66147	-5.3623	-4.41137	-4.34768	-4.26253	-3.77588	-3.82617	-4.35758	-5.51772	-6.8455	-6.88826	-5.62395	-5.44325	-5.61022	-6.29692	-7.7255	-9.01816	-8.64853	-7.79476	-5.8603	-5.05709	-5.03055	-5.42539	-5.28367	-5.81698	-6.06729	-6.2325	-6.428
	-9.78353	-9.53703	-8.20286	-7.78556	-6.949	-6.87988	-7.03247	-7.69718	-8.53179	-9.34989	-9.40641	-8.25174	-8.10548	-7.99496	-7.91469	-7.94487	-8.06718	-8.08343	-7.75481	-6.7377	-5.71085	-4.70105	-3.92956	-3.21952	-2.89654	-3.09794	-2.71219	-2.4871	-2.76539	-3.67874	-5.09293	-6.31828	-6.23756	-5.74166	-5.77006	-5.72692	-5.73804	-5.91747	-5.79776	-6.56834	-6.79323	-6.10632	-5.62954	-5.54585	-5.39002	-5.63289	-6.3692	-6.77256	-6.96684
	-8.80432	-9.01917	-8.76471	-8.42087	-7.68016	-7.69183	-8.10631	-8.73884	-9.6295	-10.0905	-8.27824	-7.6768	-7.62334	-7.2237	-6.65224	-6.7052	-7.15426	-7.66637	-7.36692	-6.52026	-5.83206	-5.06711	-4.35057	-3.59959	-3.37208	-4.00149	-4.02232	-3.3311	-3.26762	-3.97633	-5.40258	-5.87528	-5.20936	-5.04716	-5.04865	-5.23971	-5.1329	-4.80712	-4.67441	-5.50477	-6.81948	-7.67368	-6.69367	-6.21352	-6.03186	-5.72458	-6.43301	-8.01274	-7.76711
	-8.45131	-9.12927	-9.22398	-9.44877	-9.01343	-8.56057	-8.63413	-9.52175	-10.6435	-10.6871	-8.57931	-7.87904	-7.68349	-7.27463	-6.41283	-6.69033	-7.5935	-8.69418	-8.98045	-8.37379	-8.08349	-7.95149	-7.21345	-6.14983	-6.35575	-7.2638	-7.50612	-6.70066	-5.94832	-6.25974	-7.62642	-7.59074	-6.03847	-5.43458	-5.59116	-5.54401	-5.53055	-4.69343	-4.32128	-5.07008	-6.30493	-8.14957	-7.63708	-7.36868	-6.97581	-6.70939	-7.41562	-8.08017	-8.05394
	-8.49368	-9.02122	-9.42243	-9.7539	-9.19924	-8.76442	-8.94447	-10.5428	-12.6263	-14.3384	-10.3945	-8.7649	-7.91791	-7.30412	-6.65671	-6.72201	-7.36813	-8.30527	-8.13451	-7.73446	-7.94046	-8.35806	-7.74073	-6.95758	-7.07817	-8.0514	-8.28197	-7.03965	-6.19926	-6.16816	-7.22394	-7.39659	-5.90414	-4.99958	-5.16866	-5.76189	-6.00463	-5.18558	-4.77884	-5.26733	-6.7469	-8.73678	-9.2059	-9.05185	-8.25043	-7.64724	-7.28526	-7.62124	-7.54129
	-8.22541	-8.32131	-8.44976	-8.81143	-8.45357	-7.78491	-7.26658	-8.41726	-10.521	-12.9094	-10.2575	-8.28641	-7.21445	-6.74466	-5.85681	-5.54895	-5.69615	-5.97371	-5.73686	-5.51078	-5.94427	-6.60676	-6.93243	-6.40692	-6.12072	-6.59096	-6.40336	-5.50887	-4.93134	-5.10602	-5.69654	-5.42464	-4.24962	-3.52097	-3.65463	-4.11133	-5.29184	-5.18754	-4.88316	-5.31071	-6.33231	-7.70558	-7.42019	-7.96926	-7.19208	-6.70545	-6.45667	-6.83248	-6.32384
	-7.09805	-7.1296	-7.02001	-7.56584	-7.31061	-6.5486	-5.91418	-6.66835	-8.23797	-9.77558	-9.11856	-7.06971	-6.28816	-6.06348	-5.19886	-5.01217	-5.22905	-5.71717	-5.81861	-5.72893	-6.06097	-6.98876	-6.72907	-5.76991	-5.02538	-4.8623	-4.74106	-4.74135	-5.20189	-5.72763	-6.15143	-5.62307	-4.41986	-3.37219	-3.13228	-3.15365	-4.01241	-4.96664	-4.94615	-5.3273	-6.19217	-6.3453	-5.83771	-5.70597	-5.67802	-5.36319	-5.49073	-5.86062	-5.28716
	-6.43726	-6.38387	-6.34266	-7.0428	-6.66987	-5.65583	-5.06985	-5.41735	-6.93961	-7.85819	-8.32592	-6.89295	-6.56447	-6.1713	-5.47949	-5.3487	-6.113	-7.6621	-8.01572	-8.1711	-8.43506	-7.28654	-6.35673	-5.74653	-5.2334	-4.89851	-4.84471	-4.92792	-5.76005	-6.76671	-7.84435	-7.39686	-5.94927	-4.75415	-4.1795	-3.56945	-3.94282	-5.07635	-5.41288	-5.25301	-6.13408	-5.47462	-4.73775	-4.27833	-4.0531	-4.64619	-5.43606	-5.97925	-5.17325
	-6.22698	-6.26315	-6.27357	-6.86526	-6.24359	-5.16968	-4.74091	-5.54592	-7.07112	-7.5663	-8.72985	-7.37488	-7.376	-6.62367	-5.80133	-5.77645	-6.93887	-9.09348	-10.3804	-11.0363	-8.82231	-7.64717	-6.4353	-6.00385	-5.84472	-6.01208	-5.87745	-5.70763	-6.08984	-6.57307	-7.14585	-8.57187	-7.87047	-6.86045	-5.51467	-4.08251	-4.24233	-5.52352	-5.67575	-5.62869	-6.23858	-5.30488	-4.77867	-3.97766	-3.69664	-4.54546	-6.15357	-6.72319	-5.03298
	-6.41395	-6.0791	-6.53317	-7.22413	-6.35587	-5.18467	-5.23068	-6.57284	-8.39822	-8.7287	-9.77323	-8.14557	-8.14911	-7.39126	-6.17699	-6.52775	-8.04489	-9.84466	-11.3937	-9.82773	-8.75423	-8.06916	-6.50622	-5.98017	-6.25316	-6.6526	-6.55837	-5.90589	-5.62691	-6.09118	-6.38085	-7.46288	-9.20849	-8.5279	-6.60482	-4.88639	-4.64185	-5.91792	-6.43053	-5.96207	-7.00924	-6.37089	-6.03682	-4.96182	-4.3334	-4.9822	-6.26852	-7.09401	-5.31399
	-6.53639	-6.21378	-6.82261	-7.72732	-6.42192	-5.36411	-5.81722	-7.77673	-10.6052	-10.4294	-9.7157	-8.67234	-8.64008	-8.15505	-7.43788	-8.37948	-10.1871	-11.3344	-8.89784	-7.99309	-8.40107	-7.87549	-6.39475	-5.71752	-6.08225	-6.88688	-6.60261	-5.5514	-5.33225	-5.71198	-5.83141	-6.78196	-8.2273	-9.24071	-7.79081	-5.6925	-5.31648	-6.92502	-7.35783	-6.4979	-7.58572	-8.39693	-8.10933	-6.23911	-4.91407	-4.84703	-5.94509	-6.36191	-5.43783
	-6.92413	-6.59199	-7.58115	-8.31677	-7.03783	-5.43453	-5.70387	-7.3228	-9.37392	-9.51803	-7.98906	-7.75311	-8.11911	-8.1968	-8.242	-9.77721	-12.0406	-9.95413	-7.80853	-7.27206	-8.08777	-8.48466	-6.94639	-6.29962	-6.91355	-8.13599	-7.59661	-6.18758	-5.89471	-6.50237	-6.4374	-6.74756	-6.89384	-7.31453	-7.82421	-6.35636	-5.96784	-7.26427	-7.54295	-6.13373	-6.22446	-7.82216	-7.71709	-5.77331	-4.76624	-4.76028	-5.74562	-6.45271	-5.70871
	-7.81245	-7.53188	-8.07698	-9.0953	-7.18466	-5.63894	-5.76103	-7.30967	-9.06794	-8.03967	-6.3415	-6.20557	-7.1479	-7.37533	-7.66912	-10.0689	-10.343	-9.21794	-7.63241	-7.23276	-8.02736	-9.23117	-8.51224	-8.42245	-9.05777	-9.94051	-9.46806	-7.88927	-7.17016	-7.47743	-7.37447	-6.54102	-6.26841	-6.14531	-6.61969	-6.76257	-6.36662	-6.86495	-6.52936	-4.69493	-4.42907	-5.99797	-7.24447	-5.9774	-5.06727	-5.35329	-6.49249	-7.27832	-6.65986
	-9.25097	-8.63712	-8.87036	-9.73155	-7.51508	-6.18647	-6.27326	-7.87392	-9.79341	-7.02296	-5.68126	-5.57413	-6.70028	-6.97771	-7.4447	-8.3741	-7.92891	-7.63541	-6.60273	-6.34188	-6.98845	-8.3052	-8.10138	-7.02391	-6.73701	-7.17873	-6.69379	-6.02999	-6.63671	-6.84854	-6.00773	-5.47708	-5.12839	-4.9742	-5.64548	-6.44902	-6.47866	-6.63389	-5.57288	-3.79955	-3.62063	-4.70262	-7.13561	-6.70932	-6.28598	-6.89961	-8.35608	-8.90003	-7.74918
	-10.2147	-9.64345	-9.49326	-9.98013	-8.28544	-7.33323	-7.31635	-9.43141	-9.07725	-6.4123	-5.16502	-4.94722	-6.37132	-7.42952	-8.06533	-7.32372	-6.80127	-7.0565	-6.65827	-6.35872	-7.03005	-8.97664	-7.63858	-6.48364	-5.66571	-5.90289	-5.67409	-5.37987	-5.94209	-7.23994	-5.94897	-5.40589	-5.26605	-4.82679	-5.20719	-5.80671	-6.41099	-6.28811	-5.45387	-3.64887	-3.21441	-4.35293	-6.66042	-8.13097	-7.54687	-8.34852	-9.52734	-9.63225	-8.55098
	-11.326	-10.6106	-9.98805	-10.6414	-9.49458	-8.56155	-8.75471	-10.0252	-9.1278	-6.57784	-5.05972	-5.12466	-7.07248	-9.1605	-10.0039	-8.10603	-7.06078	-7.44062	-7.75308	-7.61114	-8.6278	-10.877	-8.53144	-6.59823	-5.50753	-5.70262	-6.03127	-6.39089	-6.94476	-8.5137	-7.04161	-6.68402	-6.46499	-5.69127	-5.24428	-5.70554	-6.83737	-7.0743	-6.4595	-4.45692	-3.86056	-4.86798	-7.08098	-8.32301	-8.43534	-8.42316	-9.3585	-9.40366	-9.53455
	-11.7797	-10.7934	-9.99477	-11.069	-9.76672	-8.8399	-9.49177	-9.88686	-9.42154	-7.12358	-5.51381	-5.57785	-7.93731	-10.3454	-11.645	-8.8146	-7.52626	-7.86435	-8.15124	-8.27156	-10.1814	-12.4355	-9.62934	-7.15233	-5.87389	-6.18981	-6.95292	-7.53657	-8.10991	-9.54748	-8.00987	-7.54767	-6.87118	-6.15695	-5.36117	-5.89902	-7.44894	-8.14942	-7.13935	-5.23647	-4.86045	-5.26797	-7.32589	-8.40846	-8.70873	-8.09553	-8.75067	-8.94535	-9.37167
	-11.1759	-10.4795	-10.2698	-11.1357	-9.80471	-8.7364	-8.58473	-9.79809	-8.88859	-6.52661	-5.26755	-5.37681	-7.248	-9.02806	-9.68795	-7.95059	-7.08264	-7.39138	-7.49191	-7.53062	-8.81192	-11.2512	-8.55008	-6.24372	-5.1772	-5.64002	-6.20677	-6.57643	-6.9057	-8.30246	-6.86454	-6.55041	-6.32493	-5.57147	-5.1686	-5.71606	-7.00402	-7.35358	-6.62031	-4.53309	-3.77248	-4.59313	-6.85659	-8.17815	-8.57589	-8.56069	-9.36415	-9.65741	-9.82611
	-10.0136	-9.43995	-9.44351	-10.2681	-8.41273	-7.27515	-7.25429	-9.30761	-8.87559	-6.36983	-5.22312	-5.12245	-6.44718	-7.20177	-7.83686	-7.35404	-6.9039	-7.06133	-6.49446	-6.16308	-7.1754	-9.35759	-7.68165	-6.25798	-5.4418	-5.89719	-5.91004	-5.52097	-5.8925	-7.09415	-5.89383	-5.45724	-5.27419	-4.74985	-5.12899	-5.83033	-6.4418	-6.30817	-5.51866	-3.64426	-3.18196	-4.25484	-6.4743	-8.14402	-7.59723	-8.32801	-9.51532	-9.48359	-8.59539
	-8.91745	-8.44944	-8.91776	-9.49359	-7.22552	-5.99889	-6.34184	-8.10337	-9.93335	-6.93097	-5.45438	-5.44871	-6.61254	-6.91207	-7.34343	-8.46458	-8.24214	-7.79	-6.54786	-6.18971	-6.93717	-8.42658	-8.24205	-7.10041	-6.83246	-7.38878	-6.77011	-5.96467	-6.4878	-6.87682	-6.19452	-5.70563	-5.23322	-5.02087	-5.69783	-6.38142	-6.29354	-6.36607	-5.42214	-3.77253	-3.65691	-4.78076	-7.23761	-6.84303	-6.30422	-6.77381	-8.11397	-8.53982	-7.53812
	-7.88033	-7.80078	-8.08583	-8.81646	-6.91431	-5.50341	-5.80035	-7.59708	-9.26961	-7.88582	-6.10313	-5.98654	-7.04366	-7.45832	-7.81046	-10.1549	-10.3553	-9.29862	-7.75205	-7.27142	-7.91164	-8.95977	-8.53044	-8.71712	-9.47134	-10.1125	-9.26159	-7.64322	-7.1203	-7.62242	-7.59089	-6.62609	-6.2693	-6.16798	-6.72155	-6.82944	-6.33361	-6.64699	-6.21209	-4.6642	-4.53811	-6.14333	-7.32018	-5.87633	-4.96766	-5.2683	-6.37555	-7.30951	-6.59421
	-7.21809	-6.82521	-7.68816	-8.4223	-7.03786	-5.45056	-5.75474	-7.27341	-9.34535	-9.52317	-7.93643	-7.6747	-8.25602	-8.32908	-8.25538	-9.46336	-11.3486	-9.78045	-7.9305	-7.42944	-8.00156	-8.21293	-6.74683	-6.34964	-7.02618	-8.03518	-7.377	-6.09291	-5.94982	-6.63068	-6.37326	-6.44565	-6.65711	-7.16382	-7.81064	-6.44125	-5.9863	-7.39437	-7.62619	-6.06923	-6.14695	-7.62461	-7.56997	-5.63184	-4.66407	-4.73227	-5.90819	-6.61078	-5.81905
	-6.67817	-6.17319	-6.69161	-7.72371	-6.63015	-5.5798	-5.62203	-7.31422	-10.1685	-10.5135	-9.97427	-8.7104	-8.57942	-8.1523	-7.44065	-8.14059	-9.72858	-10.8898	-9.0017	-8.26922	-8.49814	-7.78449	-6.30612	-5.67882	-6.01887	-6.7465	-6.55288	-5.65654	-5.60925	-5.73715	-5.65704	-6.54472	-8.00994	-9.2089	-7.71559	-5.64966	-5.37819	-7.05269	-7.50745	-6.42877	-7.32424	-8.14108	-7.83315	-6.09479	-4.74511	-4.83566	-5.98768	-6.40108	-5.4652
	-6.25716	-5.70416	-6.14225	-7.09338	-6.61536	-5.23855	-5.06822	-6.2369	-8.21061	-8.76872	-9.9001	-8.05225	-7.80416	-7.1938	-6.17422	-6.6152	-8.06255	-9.80025	-11.2892	-9.81751	-8.8309	-8.20355	-6.62251	-6.01847	-6.16472	-6.62763	-6.65518	-6.14797	-5.73171	-6.02793	-6.26745	-7.54309	-9.59338	-8.73604	-6.48377	-4.61258	-4.52085	-5.91729	-6.41234	-5.87228	-6.77105	-6.24615	-6.06976	-4.98531	-4.41067	-4.91998	-6.08825	-6.80245	-5.01583
	-6.05671	-6.02561	-6.08401	-6.82396	-6.11557	-5.12018	-4.74433	-5.48938	-7.05354	-7.65317	-8.59833	-7.10193	-7.073	-6.41818	-5.83047	-6.03511	-7.25489	-9.23275	-10.195	-10.6696	-8.79439	-7.78725	-6.64917	-6.1056	-5.91719	-6.05041	-6.00667	-5.78754	-5.97444	-6.48011	-7.19213	-8.85395	-8.32221	-7.05285	-5.49425	-3.97694	-4.05854	-5.3954	-5.5445	-5.48919	-6.21863	-5.39107	-4.8394	-4.01985	-3.58902	-4.41949	-6.01273	-6.54641	-4.85836
	-6.38542	-6.61964	-6.63239	-7.03707	-6.48193	-5.4871	-5.09024	-5.63917	-7.10029	-7.64288	-8.10995	-6.79634	-6.54518	-6.09834	-5.34385	-5.29964	-6.12577	-7.65435	-7.83301	-7.91957	-8.20659	-7.28804	-6.35379	-5.71647	-5.17925	-4.95436	-4.83611	-4.80716	-5.59677	-6.55897	-7.82243	-7.51103	-5.83425	-4.63861	-4.07557	-3.59192	-3.99937	-4.98938	-5.33116	-5.17068	-6.10161	-5.44415	-4.70025	-4.13492	-3.94936	-4.5504	-5.41866	-6.07728	-5.31283
	-7.17354	-7.50413	-7.4311	-7.56888	-6.91866	-6.21301	-5.8984	-6.77761	-8.08039	-9.28953	-8.73555	-7.17836	-6.53831	-6.13956	-4.9765	-4.63732	-5.04125	-5.65986	-5.83545	-5.74402	-6.07444	-6.96602	-6.60841	-5.61781	-5.01291	-4.89054	-4.77936	-4.65069	-5.16608	-5.84785	-6.23575	-5.46168	-4.07143	-3.14061	-3.11763	-3.29913	-4.1484	-4.908	-4.83383	-5.27592	-6.1229	-6.17938	-5.5181	-5.37739	-5.42275	-5.27894	-5.43783	-5.98586	-5.48212
	-8.12987	-8.13294	-8.32097	-8.60306	-8.20641	-7.60662	-7.2518	-8.23663	-10.0983	-12.3389	-9.93985	-8.33829	-7.39981	-6.71158	-5.6279	-5.29072	-5.4905	-5.92972	-5.83497	-5.65288	-6.06215	-6.60464	-6.81167	-6.36877	-6.13633	-6.67292	-6.42329	-5.55736	-4.96529	-5.303	-5.82693	-5.34676	-4.10335	-3.35836	-3.67796	-4.18973	-5.23604	-5.04138	-4.73732	-5.22605	-6.29768	-7.43766	-7.11443	-7.845	-7.24413	-6.69313	-6.31069	-6.48951	-6.15581
	-8.18508	-8.51508	-8.85716	-9.46407	-9.30634	-8.82076	-8.69738	-10.2719	-12.2901	-13.9946	-10.3001	-8.55749	-7.60307	-7.13076	-6.62312	-6.84295	-7.52462	-8.37995	-8.14526	-7.71703	-8.01548	-8.42099	-7.90122	-7.0234	-7.20885	-8.205	-8.30576	-7.04939	-6.27698	-6.23095	-7.35547	-7.54403	-6.05379	-5.21085	-5.3016	-5.63221	-5.70548	-4.92707	-4.69028	-5.30661	-6.62635	-8.57891	-9.11971	-9.09582	-8.36065	-7.60999	-6.92767	-7.21108	-7.18764
	-8.43299	-8.7665	-8.84339	-9.4553	-9.23673	-8.81007	-8.4629	-9.1005	-10.5903	-11.1217	-8.70001	-7.50529	-7.09009	-6.92727	-6.49233	-6.93373	-7.73841	-8.46847	-8.5871	-8.1159	-7.83195	-7.88762	-7.18254	-6.23054	-6.35805	-7.16288	-7.44205	-6.58354	-5.84876	-6.05636	-7.35529	-7.55814	-6.20311	-5.59837	-5.49798	-5.28685	-5.29177	-4.59785	-4.36186	-5.01294	-6.21486	-8.02022	-7.61315	-7.337	-6.95281	-6.62979	-7.30187	-7.91365	-7.94548
	-9.01913	-9.20478	-8.81268	-8.51604	-7.6785	-7.49194	-7.68678	-8.34665	-9.49002	-10.2359	-8.19309	-7.37865	-7.30051	-6.99427	-6.642	-6.67543	-6.927	-7.39509	-7.16097	-6.38707	-5.74771	-5.02271	-4.33128	-3.57705	-3.32042	-3.88023	-4.01255	-3.37364	-3.27142	-3.86692	-5.14954	-5.71047	-5.20213	-4.95992	-4.88087	-5.06664	-5.11357	-4.98502	-4.70189	-5.34352	-6.53858	-7.424	-6.47551	-5.96789	-5.62544	-5.49689	-6.46017	-8.25358	-7.92094
	-9.92159	-9.80101	-8.23027	-7.4987	-6.67467	-6.5979	-6.77219	-7.44886	-8.24514	-8.93693	-9.14816	-8.08647	-8.02722	-8.12691	-7.70802	-7.47796	-7.59202	-7.86106	-7.84938	-6.93148	-5.77435	-4.62384	-3.87361	-3.17643	-2.83396	-3.07731	-2.66247	-2.58781	-2.88562	-3.71552	-5.09867	-6.20191	-6.07191	-5.53211	-5.57771	-5.66631	-5.89704	-6.02728	-5.65247	-6.23064	-6.44612	-6.03432	-5.6183	-5.29182	-5.05992	-5.37455	-6.47531	-6.92237	-6.89224
	-10.4243	-9.15536	-8.07349	-7.32779	-6.3942	-6.2135	-5.97129	-6.59337	-7.39768	-8.27639	-9.35643	-10.0963	-10.1966	-10.6247	-9.96797	-8.47244	-7.52226	-7.01359	-7.38921	-7.78064	-7.54009	-6.61888	-5.39172	-4.50958	-4.40976	-4.31055	-3.81948	-3.86369	-4.46394	-5.70079	-7.02909	-7.04799	-5.68286	-5.38047	-5.56018	-6.30995	-7.70508	-8.82281	-8.2724	-7.45162	-5.71599	-5.09792	-5.05758	-5.42547	-5.1853	-5.66715	-5.93323	-6.11133	-6.19596
	-9.2912	-8.20704	-7.75521	-7.52635	-6.82451	-6.14018	-5.70804	-5.95282	-6.78666	-8.09038	-8.98209	-9.35687	-9.44249	-9.75906	-9.7649	-8.64708	-7.45531	-6.97337	-7.27391	-8.07409	-8.23995	-8.3888	-8.85821	-7.88163	-7.62138	-7.37791	-7.22866	-7.04007	-8.04798	-8.08965	-7.71513	-7.52032	-6.07741	-5.44662	-5.46045	-5.98795	-7.33001	-9.72749	-8.53425	-6.93108	-5.42961	-4.75021	-4.78004	-5.24233	-5.81091	-5.77811	-5.46723	-5.54242	-5.61358
	-8.38924	-7.70738	-7.49658	-7.47742	-6.63868	-5.3144	-4.89461	-5.13867	-6.30484	-7.70751	-8.5662	-8.73221	-8.60875	-9.01025	-8.78755	-7.48844	-6.06861	-5.22374	-5.32715	-5.82666	-6.04968	-6.16337	-6.88291	-8.07519	-8.01852	-7.83816	-7.88602	-7.49048	-6.64556	-5.97399	-5.25709	-5.20389	-4.52172	-4.32165	-4.4818	-5.50083	-7.05375	-8.95051	-8.12071	-6.88527	-5.45363	-4.82898	-4.75031	-4.89172	-4.53113	-4.55982	-5.08203	-5.36305	-5.56715
	-8.45272	-8.1996	-8.10782	-7.44387	-5.74603	-4.76659	-4.67632	-4.9219	-6.319	-6.81303	-7.61347	-7.98123	-7.80991	-8.11458	-7.34669	-6.00854	-4.60969	-3.90913	-4.16367	-4.37627	-4.58414	-4.80245	-5.39962	-6.08723	-6.67938	-7.16936	-6.81864	-5.9018	-5.17996	-4.22931	-3.87001	-3.74469	-3.55677	-3.54871	-4.09911	-5.0264	-5.90398	-7.14626	-7.10448	-6.29056	-5.43933	-5.04446	-4.97696	-4.32725	-3.63683	-3.74641	-4.68272	-5.91171	-6.34164
	-9.89727	-9.83644	-8.79747	-7.48185	-5.65681	-4.95177	-5.12735	-5.62067	-6.28065	-6.53248	-7.17104	-7.6516	-8.25808	-8.36095	-7.37009	-5.64872	-4.60498	-4.30071	-4.5518	-4.56037	-4.66007	-4.88424	-5.64622	-6.58354	-6.50927	-6.79996	-7.24002	-6.45618	-5.34646	-4.5579	-3.9945	-4.09829	-4.10397	-4.25882	-4.84796	-5.35915	-6.13985	-6.81629	-6.76427	-6.08478	-5.84101	-5.9646	-5.42828	-4.31888	-3.64144	-3.88404	-4.8597	-6.46234	-7.39369
	-11.5913	-11.4886	-10.629	-8.67011	-6.90454	-6.22842	-6.2974	-6.85447	-6.44889	-6.49626	-6.87655	-7.51354	-8.91038	-8.67009	-7.99338	-6.4192	-5.78266	-5.96983	-5.87728	-5.72526	-5.92249	-6.49525	-7.62328	-8.03846	-8.02264	-8.45357	-9.32682	-8.88447	-7.23719	-6.12308	-5.83421	-5.8066	-5.89411	-5.8268	-5.90113	-6.02141	-6.70215	-7.16881	-7.10257	-6.51571	-6.52748	-6.00465	-5.73591	-5.14847	-4.55786	-4.8989	-5.99068	-7.77731	-9.558
	-11.4707	-11.3241	-11.1164	-9.5867	-8.7658	-8.05313	-7.63459	-7.31984	-7.22728	-7.48197	-7.55785	-8.34299	-8.74673	-8.5961	-8.27411	-7.06697	-6.68823	-6.8764	-6.66746	-6.33723	-6.61436	-7.89464	-9.32169	-9.07881	-8.81171	-9.39033	-10.5683	-10.3145	-8.5326	-7.36425	-7.03968	-7.02905	-6.97333	-6.36455	-6.18277	-6.47379	-6.93048	-7.97143	-8.26526	-8.08659	-6.97319	-6.0684	-5.78191	-5.86388	-6.41347	-6.59204	-7.56581	-8.52936	-9.51326
	-11.6836	-11.3183	-10.5436	-10.4547	-10.3118	-8.47748	-7.48149	-6.78996	-7.343	-8.21804	-8.00016	-7.87778	-7.20359	-6.93849	-6.29883	-5.59216	-5.26081	-4.76155	-4.40584	-4.19078	-4.89991	-6.11877	-7.20461	-7.08928	-6.87156	-7.50645	-8.89628	-7.62661	-6.21092	-5.30238	-5.14055	-5.13546	-4.79347	-4.34685	-4.43313	-4.95119	-5.76489	-7.13005	-7.88324	-7.74287	-6.55583	-5.86653	-5.59377	-5.71791	-6.65718	-7.44017	-8.86142	-9.09602	-9.09478
	-13.1921	-11.3475	-10.6683	-10.756	-10.8207	-9.00487	-7.41775	-6.85174	-7.53598	-8.57883	-8.29894	-6.98839	-5.98978	-5.60564	-5.16891	-4.61259	-3.99917	-3.57041	-3.21736	-3.35676	-4.15993	-5.38368	-5.9587	-5.94378	-6.52699	-7.28657	-7.64685	-6.36184	-5.09733	-4.65176	-4.41064	-4.15521	-3.34457	-3.28385	-3.61747	-4.18846	-4.95249	-6.11401	-6.48519	-6.60978	-6.33187	-5.89637	-5.88534	-6.13712	-6.81712	-8.45274	-8.91958	-8.80013	-8.80524
	-14.7837	-12.489	-11.4662	-10.9003	-11.0654	-9.84805	-8.11602	-7.59649	-7.9553	-8.25614	-7.15733	-5.9454	-5.23327	-4.87153	-4.55715	-3.78425	-3.1739	-2.96701	-3.06959	-3.37017	-4.10114	-4.86765	-5.4174	-5.91063	-6.8529	-7.81891	-7.57088	-6.10682	-5.1989	-4.86899	-4.69059	-3.65848	-2.8113	-2.70051	-3.09021	-3.73433	-4.30589	-4.59792	-4.98028	-5.20834	-5.7825	-6.47079	-6.92986	-7.15052	-7.25749	-8.01006	-8.80606	-9.25837	-9.03825
	-15.6539	-13.5329	-12.03	-11.7965	-11.4409	-10.6011	-9.75308	-8.77532	-8.01279	-7.3916	-6.16785	-5.37178	-5.17203	-4.6485	-4.00314	-3.19749	-2.8284	-2.7609	-3.02934	-3.48967	-4.01456	-4.39817	-4.73139	-5.77015	-6.80087	-7.85431	-6.84922	-5.59723	-4.90943	-5.14191	-4.60213	-3.2231	-2.3812	-2.44865	-2.84242	-3.23752	-3.81344	-3.96483	-4.46691	-4.7128	-5.33122	-6.68441	-8.13761	-8.559	-7.82088	-7.79595	-8.79983	-10.0534	-9.33835
	-12.4554	-11.6255	-10.7507	-10.6206	-10.2684	-10.0087	-9.5659	-8.82644	-7.8928	-6.88218	-5.88738	-5.289	-4.85155	-4.27272	-3.18736	-2.06542	-1.64545	-1.52092	-1.83406	-2.09178	-2.48687	-2.96895	-3.38464	-4.49726	-5.54567	-5.88982	-4.81746	-4.04849	-3.771	-3.61074	-2.85347	-1.67142	-1.15654	-1.28575	-1.85195	-2.26241	-2.72628	-3.78451	-4.53689	-4.80143	-5.23558	-6.46298	-8.35912	-8.45204	-7.65146	-7.40204	-7.8439	-8.62586	-8.33849
	-10.1713	-10.6927	-10.8096	-10.1056	-9.48642	-8.91141	-8.24437	-8.2891	-7.64824	-6.94614	-6.32223	-5.6975	-5.06494	-3.90119	-2.83424	-1.97299	-1.47474	-1.25007	-1.10934	-1.40095	-1.66093	-2.20798	-2.83254	-3.5318	-4.3329	-4.31236	-3.5504	-3.05316	-2.7445	-2.59146	-1.87156	-0.96749	-0.82852	-1.22843	-1.58495	-1.86505	-2.5209	-3.97187	-5.29256	-5.38126	-5.45499	-6.08369	-7.35848	-8.10995	-7.47011	-7.03036	-7.37906	-7.42414	-7.44003
	-9.48682	-10.3677	-11.6383	-11.0919	-9.61853	-8.61487	-8.18009	-8.02323	-7.82588	-8.1685	-7.38633	-6.73503	-5.64538	-4.66588	-3.85598	-3.24529	-2.73007	-2.18971	-1.95354	-2.07086	-2.35341	-2.87875	-3.34809	-4.05232	-4.83292	-4.60677	-4.06415	-3.61131	-3.41843	-3.16325	-2.30527	-1.71932	-1.8464	-2.57637	-2.71887	-2.69465	-3.2966	-4.72433	-6.31253	-6.74452	-6.49508	-6.7129	-7.28962	-7.98183	-8.04596	-7.68728	-7.51119	-7.46204	-7.66595
	-9.54798	-10.7683	-12.8335	-12.2342	-11.1611	-10.0375	-9.41492	-9.18134	-9.16094	-9.42284	-8.83993	-8.09613	-6.93127	-6.35281	-6.02086	-5.47585	-4.84581	-4.29685	-3.89963	-4.0849	-4.36158	-4.81784	-5.01484	-5.80029	-5.98939	-5.80989	-5.66949	-5.49697	-5.21301	-4.82456	-4.1312	-3.94496	-3.87091	-4.21781	-4.76107	-4.675	-5.15426	-6.32017	-7.35322	-8.26665	-8.33145	-8.76564	-8.76916	-8.68175	-8.86182	-9.32208	-9.06642	-8.84328	-8.43144
	-8.63335	-9.71264	-9.93294	-9.72454	-10.9552	-11.7533	-11.1006	-10.5774	-10.2784	-10.6269	-10.5935	-10.1327	-9.4751	-9.15066	-8.83028	-8.04817	-6.70285	-6.06288	-5.88813	-6.43074	-6.55271	-6.22485	-6.44549	-5.87165	-5.64134	-5.87542	-5.71527	-5.88478	-6.63198	-6.39101	-6.22355	-5.64126	-5.66944	-6.09074	-6.75147	-7.53604	-8.16993	-8.92581	-9.17216	-10.1374	-10.8506	-11.3235	-10.1704	-9.52502	-9.48399	-10.4688	-10.2468	-8.30024	-7.42829
	-7.24169	-7.51296	-6.97657	-7.14157	-8.20244	-9.94443	-11.511	-10.616	-10.3629	-11.2712	-11.6945	-11.1507	-11.5297	-11.0741	-10.2058	-8.45294	-6.91288	-6.59455	-6.6764	-7.01518	-7.05269	-6.60608	-5.35199	-4.62003	-4.45606	-4.47839	-4.61173	-4.6668	-5.24741	-6.10685	-6.52293	-6.20952	-6.09113	-6.44665	-7.48611	-9.62483	-10.5615	-10.7813	-10.4796	-11.1589	-11.8542	-12.0161	-10.5386	-9.13645	-8.73103	-8.36496	-8.38741	-6.71976	-5.74528
	-5.98751	-6.42553	-5.62756	-5.68066	-6.70289	-8.67063	-9.06038	-8.99054	-9.32759	-10.2897	-11.2237	-10.9733	-10.7792	-10.9769	-11.0532	-9.86235	-8.46513	-8.25197	-8.05847	-7.95163	-6.8995	-6.11364	-5.24439	-4.55876	-3.94937	-3.77578	-4.38947	-4.50982	-4.77514	-5.34193	-6.42282	-7.7412	-7.69853	-7.95039	-9.01821	-11.006	-11.5213	-10.9582	-10.2357	-10.6543	-11.122	-10.4127	-9.08814	-7.79559	-7.45235	-6.88352	-6.16251	-5.70322	-4.94508
	-5.54277	-5.91793	-5.55187	-5.59224	-6.73301	-8.09624	-8.1217	-8.11805	-9.228	-10.6884	-11.3264	-10.2142	-9.05252	-9.4626	-9.85167	-9.6619	-9.46382	-9.00101	-8.77711	-7.382	-6.51595	-6.35467	-6.23919	-5.37924	-4.28126	-4.03802	-4.64782	-5.32892	-5.51644	-5.73316	-6.47239	-7.92195	-8.90974	-9.06104	-8.89454	-9.03165	-9.60803	-9.45045	-9.77952	-10.5265	-11.4142	-10.1324	-8.81448	-7.92782	-7.34917	-6.25249	-5.07398	-5.05359	-5.31107
	-5.96919	-6.35166	-5.93919	-6.1646	-6.62464	-7.82317	-7.90592	-7.92955	-8.93304	-11.6502	-11.9089	-10.2618	-9.34229	-9.70764	-10.4151	-11.1726	-11.3715	-11.0218	-9.95424	-7.77458	-7.00418	-7.02061	-7.15074	-5.69352	-4.4211	-4.22442	-4.86123	-6.24797	-6.01964	-6.0936	-7.21809	-9.3904	-10.5603	-10.2918	-10.0418	-9.74129	-10.0039	-9.52614	-10.4408	-11.2317	-11.945	-10.5154	-8.9887	-8.31099	-7.37208	-6.15769	-4.9256	-5.08201	-5.94134
	-5.54277	-5.91793	-5.55187	-5.59224	-6.73301	-8.09624	-8.1217	-8.11805	-9.228	-10.6884	-11.3264	-10.2142	-9.05252	-9.4626	-9.85167	-9.6619	-9.46382	-9.00101	-8.77711	-7.382	-6.51595	-6.35467	-6.23919	-5.37924	-4.28126	-4.03802	-4.64782	-5.32892	-5.51644	-5.73316	-6.47239	-7.92195	-8.90974	-9.06104	-8.89454	-9.03165	-9.60803	-9.45045	-9.77952	-10.5265	-11.4142	-10.1324	-8.81448	-7.92782	-7.34917	-6.25249	-5.07398	-5.05359	-5.31107
	-5.98751	-6.42553	-5.62756	-5.68066	-6.70289	-8.67063	-9.06038	-8.99054	-9.32759	-10.2897	-11.2237	-10.9733	-10.7792	-10.9769	-11.0532	-9.86235	-8.46513	-8.25197	-8.05847	-7.95163	-6.8995	-6.11364	-5.24439	-4.55876	-3.94937	-3.77578	-4.38947	-4.50982	-4.77514	-5.34193	-6.42282	-7.7412	-7.69853	-7.95039	-9.01821	-11.006	-11.5213	-10.9582	-10.2357	-10.6543	-11.122	-10.4127	-9.08814	-7.79559	-7.45235	-6.88352	-6.16251	-5.70322	-4.94508
	-7.24169	-7.51296	-6.97657	-7.14157	-8.20244	-9.94443	-11.511	-10.616	-10.3629	-11.2712	-11.6945	-11.1507	-11.5297	-11.0741	-10.2058	-8.45294	-6.91288	-6.59455	-6.6764	-7.01518	-7.05269	-6.60608	-5.35199	-4.62003	-4.45606	-4.47839	-4.61173	-4.6668	-5.24741	-6.10685	-6.52293	-6.20952	-6.09113	-6.44665	-7.48611	-9.62483	-10.5615	-10.7813	-10.4796	-11.1589	-11.8542	-12.0161	-10.5386	-9.13645	-8.73103	-8.36496	-8.38741	-6.71976	-5.74528
	-8.63335	-9.71264	-9.93294	-9.72454	-10.9552	-11.7533	-11.1006	-10.5774	-10.2784	-10.6269	-10.5935	-10.1327	-9.4751	-9.15066	-8.83028	-8.04817	-6.70285	-6.06288	-5.88813	-6.43074	-6.55271	-6.22485	-6.44549	-5.87165	-5.64134	-5.87542	-5.71527	-5.88478	-6.63198	-6.39101	-6.22355	-5.64126	-5.66944	-6.09074	-6.75147	-7.53604	-8.16993	-8.92581	-9.17216	-10.1374	-10.8506	-11.3235	-10.1704	-9.52502	-9.48399	-10.4688	-10.2468	-8.30024	-7.42829
	-9.54798	-10.7683	-12.8335	-12.2342	-11.1611	-10.0375	-9.41492	-9.18134	-9.16094	-9.42284	-8.83993	-8.09613	-6.93127	-6.35281	-6.02086	-5.47585	-4.84581	-4.29685	-3.89963	-4.0849	-4.36158	-4.81784	-5.01484	-5.80029	-5.98939	-5.80989	-5.66949	-5.49697	-5.21301	-4.82456	-4.1312	-3.94496	-3.87091	-4.21781	-4.76107	-4.675	-5.15426	-6.32017	-7.35322	-8.26665	-8.33145	-8.76564	-8.76916	-8.68175	-8.86182	-9.32208	-9.06642	-8.84328	-8.43144
	-9.48682	-10.3677	-11.6383	-11.0919	-9.61853	-8.61487	-8.18009	-8.02323	-7.82588	-8.1685	-7.38633	-6.73503	-5.64538	-4.66588	-3.85598	-3.24529	-2.73007	-2.18971	-1.95354	-2.07086	-2.35341	-2.87875	-3.34809	-4.05232	-4.83292	-4.60677	-4.06415	-3.61131	-3.41843	-3.16325	-2.30527	-1.71932	-1.8464	-2.57637	-2.71887	-2.69465	-3.2966	-4.72433	-6.31253	-6.74452	-6.49508	-6.7129	-7.28962	-7.98183	-8.04596	-7.68728	-7.51119	-7.46204	-7.66595
	-10.1713	-10.6927	-10.8096	-10.1056	-9.48642	-8.91141	-8.24437	-8.2891	-7.64824	-6.94614	-6.32223	-5.6975	-5.06494	-3.90119	-2.83424	-1.97299	-1.47474	-1.25007	-1.10934	-1.40095	-1.66093	-2.20798	-2.83254	-3.5318	-4.3329	-4.31236	-3.5504	-3.05316	-2.7445	-2.59146	-1.87156	-0.96749	-0.82852	-1.22843	-1.58495	-1.86505	-2.5209	-3.97187	-5.29256	-5.38126	-5.45499	-6.08369	-7.35848	-8.10995	-7.47011	-7.03036	-7.37906	-7.42414	-7.44003
	-12.4554	-11.6255	-10.7507	-10.6206	-10.2684	-10.0087	-9.5659	-8.82644	-7.8928	-6.88218	-5.88738	-5.289	-4.85155	-4.27272	-3.18736	-2.06542	-1.64545	-1.52092	-1.83406	-2.09178	-2.48687	-2.96895	-3.38464	-4.49726	-5.54567	-5.88982	-4.81746	-4.04849	-3.771	-3.61074	-2.85347	-1.67142	-1.15654	-1.28575	-1.85195	-2.26241	-2.72628	-3.78451	-4.53689	-4.80143	-5.23558	-6.46298	-8.35912	-8.45204	-7.65146	-7.40204	-7.8439	-8.62586	-8.33849
	-15.6539	-13.5329	-12.03	-11.7965	-11.4409	-10.6011	-9.75308	-8.77532	-8.01279	-7.3916	-6.16785	-5.37178	-5.17203	-4.6485	-4.00314	-3.19749	-2.8284	-2.7609	-3.02934	-3.48967	-4.01456	-4.39817	-4.73139	-5.77015	-6.80087	-7.85431	-6.84922	-5.59723	-4.90943	-5.14191	-4.60213	-3.2231	-2.3812	-2.44865	-2.84242	-3.23752	-3.81344	-3.96483	-4.46691	-4.7128	-5.33122	-6.68441	-8.13761	-8.559	-7.82088	-7.79595	-8.79983	-10.0534	-9.33835
	-14.7837	-12.489	-11.4662	-10.9003	-11.0654	-9.84805	-8.11602	-7.59649	-7.9553	-8.25614	-7.15733	-5.9454	-5.23327	-4.87153	-4.55715	-3.78425	-3.1739	-2.96701	-3.06959	-3.37017	-4.10114	-4.86765	-5.4174	-5.91063	-6.8529	-7.81891	-7.57088	-6.10682	-5.1989	-4.86899	-4.69059	-3.65848	-2.8113	-2.70051	-3.09021	-3.73433	-4.30589	-4.59792	-4.98028	-5.20834	-5.7825	-6.47079	-6.92986	-7.15052	-7.25749	-8.01006	-8.80606	-9.25837	-9.03825
	-13.1921	-11.3475	-10.6683	-10.756	-10.8207	-9.00487	-7.41775	-6.85174	-7.53598	-8.57883	-8.29894	-6.98839	-5.98978	-5.60564	-5.16891	-4.61259	-3.99917	-3.57041	-3.21736	-3.35676	-4.15993	-5.38368	-5.9587	-5.94378	-6.52699	-7.28657	-7.64685	-6.36184	-5.09733	-4.65176	-4.41064	-4.15521	-3.34457	-3.28385	-3.61747	-4.18846	-4.95249	-6.11401	-6.48519	-6.60978	-6.33187	-5.89637	-5.88534	-6.13712	-6.81712	-8.45274	-8.91958	-8.80013	-8.80524
	-11.6836	-11.3183	-10.5436	-10.4547	-10.3118	-8.47748	-7.48149	-6.78996	-7.343	-8.21804	-8.00016	-7.87778	-7.20359	-6.93849	-6.29883	-5.59216	-5.26081	-4.76155	-4.40584	-4.19078	-4.89991	-6.11877	-7.20461	-7.08928	-6.87156	-7.50645	-8.89628	-7.62661	-6.21092	-5.30238	-5.14055	-5.13546	-4.79347	-4.34685	-4.43313	-4.95119	-5.76489	-7.13005	-7.88324	-7.74287	-6.55583	-5.86653	-5.59377	-5.71791	-6.65718	-7.44017	-8.86142	-9.09602	-9.09478
	-11.4707	-11.3241	-11.1164	-9.5867	-8.7658	-8.05313	-7.63459	-7.31984	-7.22728	-7.48197	-7.55785	-8.34299	-8.74673	-8.5961	-8.27411	-7.06697	-6.68823	-6.8764	-6.66746	-6.33723	-6.61436	-7.89464	-9.32169	-9.07881	-8.81171	-9.39033	-10.5683	-10.3145	-8.5326	-7.36425	-7.03968	-7.02905	-6.97333	-6.36455	-6.18277	-6.47379	-6.93048	-7.97143	-8.26526	-8.08659	-6.97319	-6.0684	-5.78191	-5.86388	-6.41347	-6.59204	-7.56581	-8.52936	-9.51326
	-11.5913	-11.4886	-10.629	-8.67011	-6.90454	-6.22842	-6.2974	-6.85447	-6.44889	-6.49626	-6.87655	-7.51354	-8.91038	-8.67009	-7.99338	-6.4192	-5.78266	-5.96983	-5.87728	-5.72526	-5.92249	-6.49525	-7.62328	-8.03846	-8.02264	-8.45357	-9.32682	-8.88447	-7.23719	-6.12308	-5.83421	-5.8066	-5.89411	-5.8268	-5.90113	-6.02141	-6.70215	-7.16881	-7.10257	-6.51571	-6.52748	-6.00465	-5.73591	-5.14847	-4.55786	-4.8989	-5.99068	-7.77731	-9.558
	-9.89727	-9.83644	-8.79747	-7.48185	-5.65681	-4.95177	-5.12735	-5.62067	-6.28065	-6.53248	-7.17104	-7.6516	-8.25808	-8.36095	-7.37009	-5.64872	-4.60498	-4.30071	-4.5518	-4.56037	-4.66007	-4.88424	-5.64622	-6.58354	-6.50927	-6.79996	-7.24002	-6.45618	-5.34646	-4.5579	-3.9945	-4.09829	-4.10397	-4.25882	-4.84796	-5.35915	-6.13985	-6.81629	-6.76427	-6.08478	-5.84101	-5.9646	-5.42828	-4.31888	-3.64144	-3.88404	-4.8597	-6.46234	-7.39369
	-8.45272	-8.1996	-8.10782	-7.44387	-5.74603	-4.76659	-4.67632	-4.9219	-6.319	-6.81303	-7.61347	-7.98123	-7.80991	-8.11458	-7.34669	-6.00854	-4.60969	-3.90913	-4.16367	-4.37627	-4.58414	-4.80245	-5.39962	-6.08723	-6.67938	-7.16936	-6.81864	-5.9018	-5.17996	-4.22931	-3.87001	-3.74469	-3.55677	-3.54871	-4.09911	-5.0264	-5.90398	-7.14626	-7.10448	-6.29056	-5.43933	-5.04446	-4.97696	-4.32725	-3.63683	-3.74641	-4.68272	-5.91171	-6.34164
	-8.38924	-7.70738	-7.49658	-7.47742	-6.63868	-5.3144	-4.89461	-5.13867	-6.30484	-7.70751	-8.5662	-8.73221	-8.60875	-9.01025	-8.78755	-7.48844	-6.06861	-5.22374	-5.32715	-5.82666	-6.04968	-6.16337	-6.88291	-8.07519	-8.01852	-7.83816	-7.88602	-7.49048	-6.64556	-5.97399	-5.25709	-5.20389	-4.52172	-4.32165	-4.4818	-5.50083	-7.05375	-8.95051	-8.12071	-6.88527	-5.45363	-4.82898	-4.75031	-4.89172	-4.53113	-4.55982	-5.08203	-5.36305	-5.56715
	-9.2912	-8.20704	-7.75521	-7.52635	-6.82451	-6.14018	-5.70804	-5.95282	-6.78666	-8.09038	-8.98209	-9.35687	-9.44249	-9.75906	-9.7649	-8.64708	-7.45531	-6.97337	-7.27391	-8.07409	-8.23995	-8.3888	-8.85821	-7.88163	-7.62138	-7.37791	-7.22866	-7.04007	-8.04798	-8.08965	-7.71513	-7.52032	-6.07741	-5.44662	-5.46045	-5.98795	-7.33001	-9.72749	-8.53425	-6.93108	-5.42961	-4.75021	-4.78004	-5.24233	-5.81091	-5.77811	-5.46723	-5.54242	-5.61358
	-10.4243	-9.15536	-8.07349	-7.32779	-6.3942	-6.2135	-5.97129	-6.59337	-7.39768	-8.27639	-9.35643	-10.0963	-10.1966	-10.6247	-9.96797	-8.47244	-7.52226	-7.01359	-7.38921	-7.78064	-7.54009	-6.61888	-5.39172	-4.50958	-4.40976	-4.31055	-3.81948	-3.86369	-4.46394	-5.70079	-7.02909	-7.04799	-5.68286	-5.38047	-5.56018	-6.30995	-7.70508	-8.82281	-8.2724	-7.45162	-5.71599	-5.09792	-5.05758	-5.42547	-5.1853	-5.66715	-5.93323	-6.11133	-6.19596
	-9.92159	-9.80101	-8.23027	-7.4987	-6.67467	-6.5979	-6.77219	-7.44886	-8.24514	-8.93693	-9.14816	-8.08647	-8.02722	-8.12691	-7.70802	-7.47796	-7.59202	-7.86106	-7.84938	-6.93148	-5.77435	-4.62384	-3.87361	-3.17643	-2.83396	-3.07731	-2.66247	-2.58781	-2.88562	-3.71552	-5.09867	-6.20191	-6.07191	-5.53211	-5.57771	-5.66631	-5.89704	-6.02728	-5.65247	-6.23064	-6.44612	-6.03432	-5.6183	-5.29182	-5.05992	-5.37455	-6.47531	-6.92237	-6.89224
	-9.01913	-9.20478	-8.81268	-8.51604	-7.6785	-7.49194	-7.68678	-8.34665	-9.49002	-10.2359	-8.19309	-7.37865	-7.30051	-6.99427	-6.642	-6.67543	-6.927	-7.39509	-7.16097	-6.38707	-5.74771	-5.02271	-4.33128	-3.57705	-3.32042	-3.88023	-4.01255	-3.37364	-3.27142	-3.86692	-5.14954	-5.71047	-5.20213	-4.95992	-4.88087	-5.06664	-5.11357	-4.98502	-4.70189	-5.34352	-6.53858	-7.424	-6.47551	-5.96789	-5.62544	-5.49689	-6.46017	-8.25358	-7.92094
	-8.43299	-8.7665	-8.84339	-9.4553	-9.23673	-8.81007	-8.4629	-9.1005	-10.5903	-11.1217	-8.70001	-7.50529	-7.09009	-6.92727	-6.49233	-6.93373	-7.73841	-8.46847	-8.5871	-8.1159	-7.83195	-7.88762	-7.18254	-6.23054	-6.35805	-7.16288	-7.44205	-6.58354	-5.84876	-6.05636	-7.35529	-7.55814	-6.20311	-5.59837	-5.49798	-5.28685	-5.29177	-4.59785	-4.36186	-5.01294	-6.21486	-8.02022	-7.61315	-7.337	-6.95281	-6.62979	-7.30187	-7.91365	-7.94548
	-8.18508	-8.51508	-8.85716	-9.46407	-9.30634	-8.82076	-8.69738	-10.2719	-12.2901	-13.9946	-10.3001	-8.55749	-7.60307	-7.13076	-6.62312	-6.84295	-7.52462	-8.37995	-8.14526	-7.71703	-8.01548	-8.42099	-7.90122	-7.0234	-7.20885	-8.205	-8.30576	-7.04939	-6.27698	-6.23095	-7.35547	-7.54403	-6.05379	-5.21085	-5.3016	-5.63221	-5.70548	-4.92707	-4.69028	-5.30661	-6.62635	-8.57891	-9.11971	-9.09582	-8.36065	-7.60999	-6.92767	-7.21108	-7.18764
	-8.12987	-8.13294	-8.32097	-8.60306	-8.20641	-7.60662	-7.2518	-8.23663	-10.0983	-12.3389	-9.93985	-8.33829	-7.39981	-6.71158	-5.6279	-5.29072	-5.4905	-5.92972	-5.83497	-5.65288	-6.06215	-6.60464	-6.81167	-6.36877	-6.13633	-6.67292	-6.42329	-5.55736	-4.96529	-5.303	-5.82693	-5.34676	-4.10335	-3.35836	-3.67796	-4.18973	-5.23604	-5.04138	-4.73732	-5.22605	-6.29768	-7.43766	-7.11443	-7.845	-7.24413	-6.69313	-6.31069	-6.48951	-6.15581
	-7.17354	-7.50413	-7.4311	-7.56888	-6.91866	-6.21301	-5.8984	-6.77761	-8.08039	-9.28953	-8.73555	-7.17836	-6.53831	-6.13956	-4.9765	-4.63732	-5.04125	-5.65986	-5.83545	-5.74402	-6.07444	-6.96602	-6.60841	-5.61781	-5.01291	-4.89054	-4.77936	-4.65069	-5.16608	-5.84785	-6.23575	-5.46168	-4.07143	-3.14061	-3.11763	-3.29913	-4.1484	-4.908	-4.83383	-5.27592	-6.1229	-6.17938	-5.5181	-5.37739	-5.42275	-5.27894	-5.43783	-5.98586	-5.48212
	-6.38542	-6.61964	-6.63239	-7.03707	-6.48193	-5.4871	-5.09024	-5.63917	-7.10029	-7.64288	-8.10995	-6.79634	-6.54518	-6.09834	-5.34385	-5.29964	-6.12577	-7.65435	-7.83301	-7.91957	-8.20659	-7.28804	-6.35379	-5.71647	-5.17925	-4.95436	-4.83611	-4.80716	-5.59677	-6.55897	-7.82243	-7.51103	-5.83425	-4.63861	-4.07557	-3.59192	-3.99937	-4.98938	-5.33116	-5.17068	-6.10161	-5.44415	-4.70025	-4.13492	-3.94936	-4.5504	-5.41866	-6.07728	-5.31283
	-6.05671	-6.02561	-6.08401	-6.82396	-6.11557	-5.12018	-4.74433	-5.48938	-7.05354	-7.65317	-8.59833	-7.10193	-7.073	-6.41818	-5.83047	-6.03511	-7.25489	-9.23275	-10.195	-10.6696	-8.79439	-7.78725	-6.64917	-6.1056	-5.91719	-6.05041	-6.00667	-5.78754	-5.97444	-6.48011	-7.19213	-8.85395	-8.32221	-7.05285	-5.49425	-3.97694	-4.05854	-5.3954	-5.5445	-5.48919	-6.21863	-5.39107	-4.8394	-4.01985	-3.58902	-4.41949	-6.01273	-6.54641	-4.85836
	-6.25716	-5.70416	-6.14225	-7.09338	-6.61536	-5.23855	-5.06822	-6.2369	-8.21061	-8.76872	-9.9001	-8.05225	-7.80416	-7.1938	-6.17422	-6.6152	-8.06255	-9.80025	-11.2892	-9.81751	-8.8309	-8.20355	-6.62251	-6.01847	-6.16472	-6.62763	-6.65518	-6.14797	-5.73171	-6.02793	-6.26745	-7.54309	-9.59338	-8.73604	-6.48377	-4.61258	-4.52085	-5.91729	-6.41234	-5.87228	-6.77105	-6.24615	-6.06976	-4.98531	-4.41067	-4.91998	-6.08825	-6.80245	-5.01583
	-6.67817	-6.17319	-6.69161	-7.72371	-6.63015	-5.5798	-5.62203	-7.31422	-10.1685	-10.5135	-9.97427	-8.7104	-8.57942	-8.1523	-7.44065	-8.14059	-9.72858	-10.8898	-9.0017	-8.26922	-8.49814	-7.78449	-6.30612	-5.67882	-6.01887	-6.7465	-6.55288	-5.65654	-5.60925	-5.73715	-5.65704	-6.54472	-8.00994	-9.2089	-7.71559	-5.64966	-5.37819	-7.05269	-7.50745	-6.42877	-7.32424	-8.14108	-7.83315	-6.09479	-4.74511	-4.83566	-5.98768	-6.40108	-5.4652
	-7.21809	-6.82521	-7.68816	-8.4223	-7.03786	-5.45056	-5.75474	-7.27341	-9.34535	-9.52317	-7.93643	-7.6747	-8.25602	-8.32908	-8.25538	-9.46336	-11.3486	-9.78045	-7.9305	-7.42944	-8.00156	-8.21293	-6.74683	-6.34964	-7.02618	-8.03518	-7.377	-6.09291	-5.94982	-6.63068	-6.37326	-6.44565	-6.65711	-7.16382	-7.81064	-6.44125	-5.9863	-7.39437	-7.62619	-6.06923	-6.14695	-7.62461	-7.56997	-5.63184	-4.66407	-4.73227	-5.90819	-6.61078	-5.81905
	-7.88033	-7.80078	-8.08583	-8.81646	-6.91431	-5.50341	-5.80035	-7.59708	-9.26961	-7.88582	-6.10313	-5.98654	-7.04366	-7.45832	-7.81046	-10.1549	-10.3553	-9.29862	-7.75205	-7.27142	-7.91164	-8.95977	-8.53044	-8.71712	-9.47134	-10.1125	-9.26159	-7.64322	-7.1203	-7.62242	-7.59089	-6.62609	-6.2693	-6.16798	-6.72155	-6.82944	-6.33361	-6.64699	-6.21209	-4.6642	-4.53811	-6.14333	-7.32018	-5.87633	-4.96766	-5.2683	-6.37555	-7.30951	-6.59421
	-8.91745	-8.44944	-8.91776	-9.49359	-7.22552	-5.99889	-6.34184	-8.10337	-9.93335	-6.93097	-5.45438	-5.44871	-6.61254	-6.91207	-7.34343	-8.46458	-8.24214	-7.79	-6.54786	-6.18971	-6.93717	-8.42658	-8.24205	-7.10041	-6.83246	-7.38878	-6.77011	-5.96467	-6.4878	-6.87682	-6.19452	-5.70563	-5.23322	-5.02087	-5.69783	-6.38142	-6.29354	-6.36607	-5.42214	-3.77253	-3.65691	-4.78076	-7.23761	-6.84303	-6.30422	-6.77381	-8.11397	-8.53982	-7.53812
	-10.0136	-9.43995	-9.44351	-10.2681	-8.41273	-7.27515	-7.25429	-9.30761	-8.87559	-6.36983	-5.22312	-5.12245	-6.44718	-7.20177	-7.83686	-7.35404	-6.9039	-7.06133	-6.49446	-6.16308	-7.1754	-9.35759	-7.68165	-6.25798	-5.4418	-5.89719	-5.91004	-5.52097	-5.8925	-7.09415	-5.89383	-5.45724	-5.27419	-4.74985	-5.12899	-5.83033	-6.4418	-6.30817	-5.51866	-3.64426	-3.18196	-4.25484	-6.4743	-8.14402	-7.59723	-8.32801	-9.51532	-9.48359	-8.59539
	-11.1759	-10.4795	-10.2698	-11.1357	-9.80471	-8.7364	-8.58473	-9.79809	-8.88859	-6.52661	-5.26755	-5.37681	-7.248	-9.02806	-9.68795	-7.95059	-7.08264	-7.39138	-7.49191	-7.53062	-8.81192	-11.2512	-8.55008	-6.24372	-5.1772	-5.64002	-6.20677	-6.57643	-6.9057	-8.30246	-6.86454	-6.55041	-6.32493	-5.57147	-5.1686	-5.71606	-7.00402	-7.35358	-6.62031	-4.53309	-3.77248	-4.59313	-6.85659	-8.17815	-8.57589	-8.56069	-9.36415	-9.65741	-9.82611
	-11.7797	-10.7934	-9.99477	-11.069	-9.76672	-8.8399	-9.49177	-9.88686	-9.42154	-7.12358	-5.51381	-5.57785	-7.93731	-10.3454	-11.645	-8.8146	-7.52626	-7.86435	-8.15124	-8.27156	-10.1814	-12.4355	-9.62934	-7.15233	-5.87389	-6.18981	-6.95292	-7.53657	-8.10991	-9.54748	-8.00987	-7.54767	-6.87118	-6.15695	-5.36117	-5.89902	-7.44894	-8.14942	-7.13935	-5.23647	-4.86045	-5.26797	-7.32589	-8.40846	-8.70873	-8.09553	-8.75067	-8.94535	-9.37167
	-11.326	-10.6106	-9.98805	-10.6414	-9.49458	-8.56155	-8.75471	-10.0252	-9.1278	-6.57784	-5.05972	-5.12466	-7.07248	-9.1605	-10.0039	-8.10603	-7.06078	-7.44062	-7.75308	-7.61114	-8.6278	-10.877	-8.53144	-6.59823	-5.50753	-5.70262	-6.03127	-6.39089	-6.94476	-8.5137	-7.04161	-6.68402	-6.46499	-5.69127	-5.24428	-5.70554	-6.83737	-7.0743	-6.4595	-4.45692	-3.86056	-4.86798	-7.08098	-8.32301	-8.43534	-8.42316	-9.3585	-9.40366	-9.53455
	-10.2147	-9.64345	-9.49326	-9.98013	-8.28544	-7.33323	-7.31635	-9.43141	-9.07725	-6.4123	-5.16502	-4.94722	-6.37132	-7.42952	-8.06533	-7.32372	-6.80127	-7.0565	-6.65827	-6.35872	-7.03005	-8.97664	-7.63858	-6.48364	-5.66571	-5.90289	-5.67409	-5.37987	-5.94209	-7.23994	-5.94897	-5.40589	-5.26605	-4.82679	-5.20719	-5.80671	-6.41099	-6.28811	-5.45387	-3.64887	-3.21441	-4.35293	-6.66042	-8.13097	-7.54687	-8.34852	-9.52734	-9.63225	-8.55098
	-9.25097	-8.63712	-8.87036	-9.73155	-7.51508	-6.18647	-6.27326	-7.87392	-9.79341	-7.02296	-5.68126	-5.57413	-6.70028	-6.97771	-7.4447	-8.3741	-7.92891	-7.63541	-6.60273	-6.34188	-6.98845	-8.3052	-8.10138	-7.02391	-6.73701	-7.17873	-6.69379	-6.02999	-6.63671	-6.84854	-6.00773	-5.47708	-5.12839	-4.9742	-5.64548	-6.44902	-6.47866	-6.63389	-5.57288	-3.79955	-3.62063	-4.70262	-7.13561	-6.70932	-6.28598	-6.89961	-8.35608	-8.90003	-7.74918
	-7.81245	-7.53188	-8.07698	-9.0953	-7.18466	-5.63894	-5.76103	-7.30967	-9.06794	-8.03967	-6.3415	-6.20557	-7.1479	-7.37533	-7.66912	-10.0689	-10.343	-9.21794	-7.63241	-7.23276	-8.02736	-9.23117	-8.51224	-8.42245	-9.05777	-9.94051	-9.46806	-7.88927	-7.17016	-7.47743	-7.37447	-6.54102	-6.26841	-6.14531	-6.61969	-6.76257	-6.36662	-6.86495	-6.52936	-4.69493	-4.42907	-5.99797	-7.24447	-5.9774	-5.06727	-5.35329	-6.49249	-7.27832	-6.65986
	-6.92413	-6.59199	-7.58115	-8.31677	-7.03783	-5.43453	-5.70387	-7.3228	-9.37392	-9.51803	-7.98906	-7.75311	-8.11911	-8.1968	-8.242	-9.77721	-12.0406	-9.95413	-7.80853	-7.27206	-8.08777	-8.48466	-6.94639	-6.29962	-6.91355	-8.13599	-7.59661	-6.18758	-5.89471	-6.50237	-6.4374	-6.74756	-6.89384	-7.31453	-7.82421	-6.35636	-5.96784	-7.26427	-7.54295	-6.13373	-6.22446	-7.82216	-7.71709	-5.77331	-4.76624	-4.76028	-5.74562	-6.45271	-5.70871
	-6.53639	-6.21378	-6.82261	-7.72732	-6.42192	-5.36411	-5.81722	-7.77673	-10.6052	-10.4294	-9.7157	-8.67234	-8.64008	-8.15505	-7.43788	-8.37948	-10.1871	-11.3344	-8.89784	-7.99309	-8.40107	-7.87549	-6.39475	-5.71752	-6.08225	-6.88688	-6.60261	-5.5514	-5.33225	-5.71198	-5.83141	-6.78196	-8.2273	-9.24071	-7.79081	-5.6925	-5.31648	-6.92502	-7.35783	-6.4979	-7.58572	-8.39693	-8.10933	-6.23911	-4.91407	-4.84703	-5.94509	-6.36191	-5.43783
	-6.41395	-6.0791	-6.53317	-7.22413	-6.35587	-5.18467	-5.23068	-6.57284	-8.39822	-8.7287	-9.77323	-8.14557	-8.14911	-7.39126	-6.17699	-6.52775	-8.04489	-9.84466	-11.3937	-9.82773	-8.75423	-8.06916	-6.50622	-5.98017	-6.25316	-6.6526	-6.55837	-5.90589	-5.62691	-6.09118	-6.38085	-7.46288	-9.20849	-8.5279	-6.60482	-4.88639	-4.64185	-5.91792	-6.43053	-5.96207	-7.00924	-6.37089	-6.03682	-4.96182	-4.3334	-4.9822	-6.26852	-7.09401	-5.31399
	-6.22698	-6.26315	-6.27357	-6.86526	-6.24359	-5.16968	-4.74091	-5.54592	-7.07112	-7.5663	-8.72985	-7.37488	-7.376	-6.62367	-5.80133	-5.77645	-6.93887	-9.09348	-10.3804	-11.0363	-8.82231	-7.64717	-6.4353	-6.00385	-5.84472	-6.01208	-5.87745	-5.70763	-6.08984	-6.57307	-7.14585	-8.57187	-7.87047	-6.86045	-5.51467	-4.08251	-4.24233	-5.52352	-5.67575	-5.62869	-6.23858	-5.30488	-4.77867	-3.97766	-3.69664	-4.54546	-6.15357	-6.72319	-5.03298
	-6.43726	-6.38387	-6.34266	-7.0428	-6.66987	-5.65583	-5.06985	-5.41735	-6.93961	-7.85819	-8.32592	-6.89295	-6.56447	-6.1713	-5.47949	-5.3487	-6.113	-7.6621	-8.01572	-8.1711	-8.43506	-7.28654	-6.35673	-5.74653	-5.2334	-4.89851	-4.84471	-4.92792	-5.76005	-6.76671	-7.84435	-7.39686	-5.94927	-4.75415	-4.1795	-3.56945	-3.94282	-5.07635	-5.41288	-5.25301	-6.13408	-5.47462	-4.73775	-4.27833	-4.0531	-4.64619	-5.43606	-5.97925	-5.17325
	-7.09805	-7.1296	-7.02001	-7.56584	-7.31061	-6.5486	-5.91418	-6.66835	-8.23797	-9.77558	-9.11856	-7.06971	-6.28816	-6.06348	-5.19886	-5.01217	-5.22905	-5.71717	-5.81861	-5.72893	-6.06097	-6.98876	-6.72907	-5.76991	-5.02538	-4.8623	-4.74106	-4.74135	-5.20189	-5.72763	-6.15143	-5.62307	-4.41986	-3.37219	-3.13228	-3.15365	-4.01241	-4.96664	-4.94615	-5.3273	-6.19217	-6.3453	-5.83771	-5.70597	-5.67802	-5.36319	-5.49073	-5.86062	-5.28716
	-8.22541	-8.32131	-8.44976	-8.81143	-8.45357	-7.78491	-7.26658	-8.41726	-10.521	-12.9094	-10.2575	-8.28641	-7.21445	-6.74466	-5.85681	-5.54895	-5.69615	-5.97371	-5.73686	-5.51078	-5.94427	-6.60676	-6.93243	-6.40692	-6.12072	-6.59096	-6.40336	-5.50887	-4.93134	-5.10602	-5.69654	-5.42464	-4.24962	-3.52097	-3.65463	-4.11133	-5.29184	-5.18754	-4.88316	-5.31071	-6.33231	-7.70558	-7.42019	-7.96926	-7.19208	-6.70545	-6.45667	-6.83248	-6.32384
	-8.49368	-9.02122	-9.42243	-9.7539	-9.19924	-8.76442	-8.94447	-10.5428	-12.6263	-14.3384	-10.3945	-8.7649	-7.91791	-7.30412	-6.65671	-6.72201	-7.36813	-8.30527	-8.13451	-7.73446	-7.94046	-8.35806	-7.74073	-6.95758	-7.07817	-8.0514	-8.28197	-7.03965	-6.19926	-6.16816	-7.22394	-7.39659	-5.90414	-4.99958	-5.16866	-5.76189	-6.00463	-5.18558	-4.77884	-5.26733	-6.7469	-8.73678	-9.2059	-9.05185	-8.25043	-7.64724	-7.28526	-7.62124	-7.54129
	-8.45131	-9.12927	-9.22398	-9.44877	-9.01343	-8.56057	-8.63413	-9.52175	-10.6435	-10.6871	-8.57931	-7.87904	-7.68349	-7.27463	-6.41283	-6.69033	-7.5935	-8.69418	-8.98045	-8.37379	-8.08349	-7.95149	-7.21345	-6.14983	-6.35575	-7.2638	-7.50612	-6.70066	-5.94832	-6.25974	-7.62642	-7.59074	-6.03847	-5.43458	-5.59116	-5.54401	-5.53055	-4.69343	-4.32128	-5.07008	-6.30493	-8.14957	-7.63708	-7.36868	-6.97581	-6.70939	-7.41562	-8.08017	-8.05394
	-8.80432	-9.01917	-8.76471	-8.42087	-7.68016	-7.69183	-8.10631	-8.73884	-9.6295	-10.0905	-8.27824	-7.6768	-7.62334	-7.2237	-6.65224	-6.7052	-7.15426	-7.66637	-7.36692	-6.52026	-5.83206	-5.06711	-4.35057	-3.59959	-3.37208	-4.00149	-4.02232	-3.3311	-3.26762	-3.97633	-5.40258	-5.87528	-5.20936	-5.04716	-5.04865	-5.23971	-5.1329	-4.80712	-4.67441	-5.50477	-6.81948	-7.67368	-6.69367	-6.21352	-6.03186	-5.72458	-6.43301	-8.01274	-7.76711
	-9.78353	-9.53703	-8.20286	-7.78556	-6.949	-6.87988	-7.03247	-7.69718	-8.53179	-9.34989	-9.40641	-8.25174	-8.10548	-7.99496	-7.91469	-7.94487	-8.06718	-8.08343	-7.75481	-6.7377	-5.71085	-4.70105	-3.92956	-3.21952	-2.89654	-3.09794	-2.71219	-2.4871	-2.76539	-3.67874	-5.09293	-6.31828	-6.23756	-5.74166	-5.77006	-5.72692	-5.73804	-5.91747	-5.79776	-6.56834	-6.79323	-6.10632	-5.62954	-5.54585	-5.39002	-5.63289	-6.3692	-6.77256	-6.96684
	-10.6022	-9.3436	-8.34573	-7.67302	-6.80446	-6.41424	-5.96188	-6.60125	-7.59128	-8.87382	-10.0285	-10.2906	-9.89656	-10.5504	-10.3396	-8.91396	-7.79444	-6.96096	-7.09946	-7.56881	-7.48284	-6.66147	-5.3623	-4.41137	-4.34768	-4.26253	-3.77588	-3.82617	-4.35758	-5.51772	-6.8455	-6.88826	-5.62395	-5.44325	-5.61022	-6.29692	-7.7255	-9.01816	-8.64853	-7.79476	-5.8603	-5.05709	-5.03055	-5.42539	-5.28367	-5.81698	-6.06729	-6.2325	-6.428
	-9.64757	-8.52748	-7.99229	-7.71188	-6.92666	-6.20184	-5.56205	-5.81891	-6.87817	-8.43722	-9.405	-9.58743	-9.53617	-10.1237	-10.134	-8.88199	-7.44975	-6.91217	-7.42617	-8.43813	-8.65479	-8.55837	-8.95929	-7.8661	-7.54773	-7.38813	-7.31892	-7.34333	-8.36561	-8.1977	-7.70863	-7.49121	-6.13491	-5.4442	-5.43961	-6.03123	-7.62985	-10.2593	-8.87308	-7.01799	-5.30367	-4.78113	-4.81039	-5.23994	-5.76148	-5.75192	-5.67321	-5.80827	-5.71532
	-8.5978	-7.90917	-7.40113	-7.31462	-6.63682	-5.45061	-5.14165	-5.3065	-6.49599	-7.87601	-8.66962	-9.03121	-9.15506	-9.59725	-9.14263	-7.52823	-5.88908	-5.3632	-5.7475	-6.24587	-6.29867	-6.25068	-6.8805	-8.2057	-8.12194	-7.85631	-7.97824	-7.59488	-6.88731	-6.27882	-5.3671	-5.30178	-4.62792	-4.34933	-4.52868	-5.60747	-7.3115	-9.30728	-8.14985	-6.71023	-5.47771	-5.15262	-5.20454	-5.12041	-4.49582	-4.55474	-5.29735	-5.65127	-5.55771
	-8.6548	-8.26852	-7.92365	-7.38512	-5.83831	-5.11433	-5.07581	-5.34018	-6.54576	-6.89774	-7.69286	-8.13208	-8.21531	-8.69851	-7.66348	-5.99958	-4.71911	-4.14584	-4.45795	-4.60936	-4.50356	-4.70631	-5.46363	-6.34607	-6.95427	-7.17634	-6.69774	-5.84875	-5.18843	-4.22491	-3.95465	-3.89768	-3.71528	-3.70711	-4.13823	-5.07229	-6.0552	-7.27776	-7.11622	-6.23947	-5.5873	-5.38035	-5.39824	-4.57257	-3.6791	-3.82567	-4.78828	-6.04257	-6.46434
	-10.0299	-9.8268	-9.09146	-7.7552	-5.9132	-5.19686	-5.36252	-5.90823	-6.60744	-6.7145	-7.32922	-7.88231	-8.59441	-8.53091	-7.50256	-5.81473	-4.84758	-4.53702	-4.60625	-4.41265	-4.4424	-4.79526	-5.74583	-6.77538	-6.60344	-6.77926	-7.08233	-6.28292	-5.20108	-4.43299	-3.91312	-4.06206	-4.13188	-4.34544	-4.9457	-5.41426	-6.1474	-6.88903	-6.94342	-6.34734	-6.05455	-6.10896	-5.48126	-4.35699	-3.72226	-3.94101	-4.92033	-6.54878	-7.61506
	-11.4408	-11.7099	-11.108	-9.20407	-7.17268	-6.18177	-6.16128	-6.76992	-6.58847	-6.815	-7.24138	-7.84523	-8.99602	-8.69229	-8.13401	-6.80713	-6.13979	-6.16347	-5.95428	-5.60717	-6.14061	-6.85056	-7.90821	-8.1778	-7.96817	-8.59581	-9.60335	-9.16588	-7.36209	-6.19694	-5.80882	-5.78953	-5.97114	-5.84934	-6.05058	-6.13309	-6.75889	-7.36269	-7.43494	-6.89538	-6.67025	-5.78637	-5.42163	-5.05343	-4.78579	-5.14245	-6.04001	-7.56814	-9.57889
	-11.3025	-11.2832	-11.4695	-10.0011	-8.90879	-7.86341	-7.58179	-7.41611	-7.51083	-7.84092	-8.06985	-8.77148	-9.06657	-8.86049	-8.52254	-7.39978	-7.14672	-7.03121	-6.72226	-6.67836	-7.2011	-8.57912	-9.68976	-8.86847	-8.72622	-9.58699	-11.0907	-10.8773	-8.88649	-7.58387	-7.30896	-7.17971	-6.97526	-6.48073	-6.37175	-6.75209	-7.10934	-8.03172	-8.44241	-8.45864	-7.24415	-6.07432	-5.71525	-5.98858	-6.76803	-6.99436	-7.64649	-8.35148	-9.33835
	-11.7467	-11.3053	-10.6576	-10.4737	-10.4429	-8.90164	-7.92987	-7.26906	-7.68078	-8.46255	-8.21291	-8.24274	-7.62659	-7.22726	-6.66998	-5.90156	-5.41216	-4.93138	-4.56163	-4.50014	-5.31663	-6.44884	-7.23376	-6.98561	-6.97822	-7.827	-9.21593	-7.64986	-6.21103	-5.4532	-5.40604	-5.38782	-4.8727	-4.42455	-4.58869	-5.18233	-5.95245	-7.16339	-7.90306	-7.7824	-6.80597	-6.15286	-5.89206	-6.00705	-6.94696	-7.64675	-9.06399	-9.38391	-9.06757
	-13.4787	-11.6844	-10.7859	-10.7464	-11.0492	-9.52508	-8.12782	-7.48664	-7.83564	-8.62912	-8.38128	-7.17358	-6.34784	-5.95806	-5.43026	-4.75796	-4.10531	-3.71094	-3.41564	-3.47233	-4.16091	-5.24961	-5.88497	-6.15281	-6.85776	-7.50349	-7.63969	-6.11027	-4.92783	-4.60175	-4.47782	-4.25631	-3.41741	-3.30707	-3.67609	-4.34464	-5.10357	-6.24944	-6.48718	-6.62335	-6.48882	-6.26422	-6.26933	-6.32127	-6.69697	-8.1766	-8.99868	-9.27732	-9.55394
	-15.3377	-13.0989	-11.7597	-11.0496	-11.2364	-10.1721	-8.46148	-7.74604	-8.0408	-8.40188	-7.32781	-6.18944	-5.41057	-5.12936	-4.69985	-3.90851	-3.37507	-3.17712	-3.30322	-3.53826	-4.02919	-4.81905	-5.62129	-6.34525	-7.35942	-8.17689	-7.49495	-6.15501	-5.29792	-4.97553	-4.78255	-3.69157	-2.89838	-2.78488	-3.13005	-3.7375	-4.47107	-4.84521	-5.14411	-5.23977	-5.71383	-6.53159	-7.04659	-7.12036	-7.05686	-7.79101	-8.8906	-9.56861	-9.39858
	-15.837	-13.8443	-12.3964	-12.0372	-11.6624	-10.6853	-9.55031	-8.64019	-8.23515	-7.94746	-6.6912	-5.72711	-5.38473	-4.83686	-4.25145	-3.40965	-2.98166	-3.06072	-3.34641	-3.69542	-4.24204	-4.63284	-5.13219	-6.21755	-7.04387	-7.80757	-6.99665	-6.07051	-5.43465	-5.43911	-4.63184	-3.29124	-2.56758	-2.66656	-2.94359	-3.26569	-3.90605	-4.22362	-4.80343	-4.89137	-5.34274	-6.65718	-8.10678	-8.71457	-8.02797	-7.98016	-8.90902	-10.0302	-9.0304
	-12.375	-11.6137	-10.8638	-10.9372	-10.8179	-10.3427	-9.61628	-9.00674	-8.26491	-7.50383	-6.43796	-5.52918	-5.0747	-4.47857	-3.43892	-2.32547	-1.82945	-1.6923	-2.00495	-2.3608	-2.78211	-3.34286	-3.68389	-4.67933	-5.48606	-5.81537	-5.03489	-4.43224	-4.15645	-3.84136	-2.90475	-1.75998	-1.32054	-1.52409	-2.0311	-2.33162	-2.78236	-3.90003	-4.77031	-4.99555	-5.36537	-6.49379	-8.54044	-8.86409	-8.12589	-8.02164	-8.18318	-8.50619	-8.00591
	-10.3233	-10.6811	-10.6081	-10.4011	-9.93466	-9.51485	-8.7685	-8.64957	-8.16037	-7.33923	-6.50767	-5.80285	-5.18845	-4.19637	-3.17434	-2.21581	-1.6243	-1.31374	-1.19677	-1.54657	-1.82135	-2.38611	-2.99701	-3.48048	-4.37255	-4.43906	-3.69883	-3.17854	-2.77565	-2.53853	-1.88514	-1.04808	-0.95974	-1.37802	-1.7264	-1.9899	-2.60978	-4.02104	-5.30847	-5.56246	-5.6898	-6.34537	-7.55951	-8.24205	-7.67525	-7.20395	-7.52846	-7.5942	-7.57226
	-9.77126	-10.4195	-11.7161	-11.2123	-9.87506	-8.94156	-8.62759	-8.49563	-8.16062	-8.19278	-7.32157	-6.88153	-5.88955	-4.94788	-4.09605	-3.3934	-2.91681	-2.36014	-2.0931	-2.14987	-2.49941	-2.99015	-3.37628	-4.28645	-5.21989	-5.11409	-4.34769	-3.62364	-3.2799	-3.1891	-2.52528	-1.90008	-1.90283	-2.49534	-2.79971	-2.9382	-3.48511	-4.73958	-6.21508	-6.75924	-6.7411	-7.03858	-7.39203	-7.84029	-7.85972	-7.41585	-7.44388	-7.68721	-8.15665
	-9.702	-11.0349	-13.1839	-12.3244	-11.1084	-9.95229	-9.50542	-9.52655	-9.28654	-9.61639	-9.17373	-8.61215	-7.55728	-6.77357	-6.1813	-5.75933	-5.20331	-4.69716	-4.28673	-4.38851	-4.64488	-5.07638	-5.30453	-6.16025	-6.59033	-6.43337	-6.15351	-5.57542	-5.30651	-5.18091	-4.63157	-4.3336	-3.9476	-4.22933	-4.90246	-4.9908	-5.57394	-6.60137	-7.48989	-8.48466	-8.58447	-8.91106	-8.94212	-8.73316	-8.6925	-9.2249	-8.90522	-8.8493	-8.72276
	-8.44547	-9.72249	-10.3821	-10.2043	-11.0494	-11.6232	-11.3041	-10.9452	-10.8444	-11.1967	-11.3223	-11.2175	-10.3279	-9.47503	-9.04177	-8.23637	-7.24807	-6.67224	-6.37999	-6.91124	-7.00385	-6.76702	-6.94446	-6.17674	-5.92232	-6.16348	-5.89937	-6.21822	-7.12772	-6.96642	-6.74258	-6.00343	-5.86027	-6.27955	-7.06865	-7.93979	-8.5844	-9.27036	-9.59191	-10.5002	-11.135	-11.4561	-10.4445	-10.0307	-10.2218	-11.0428	-10.4302	-8.27768	-7.27924
	-6.98536	-7.51334	-7.17517	-7.46688	-8.44353	-10.3162	-12.0141	-11.1877	-11.0104	-11.8271	-12.4687	-11.9123	-11.9336	-11.4687	-10.5946	-8.99306	-7.40184	-6.95725	-6.82743	-7.26283	-7.54695	-7.14416	-5.69756	-4.79532	-4.4584	-4.42336	-4.79067	-4.98032	-5.64659	-6.36911	-6.55139	-6.21707	-6.44499	-6.94619	-7.92535	-9.82371	-10.4269	-11.1184	-11.107	-11.7598	-12.1165	-12.1477	-10.7232	-9.54161	-9.32971	-8.92043	-8.78999	-6.72476	-5.57878
	-5.90406	-6.47321	-5.73829	-5.75595	-6.96558	-9.03585	-9.57645	-9.49254	-9.6147	-10.6488	-11.5257	-10.8871	-10.9119	-11.305	-11.7387	-10.611	-8.85788	-8.32371	-8.26329	-8.15865	-7.15309	-6.41584	-5.56848	-4.89878	-4.10375	-3.95507	-4.6006	-4.8883	-5.12044	-5.40928	-6.21479	-7.68108	-8.07303	-8.57692	-9.45175	-10.8849	-11.3433	-11.0637	-10.5308	-11.1389	-11.4241	-10.5349	-9.29967	-7.86075	-7.36784	-6.85872	-6.33475	-5.86705	-5.12314
	-5.81587	-6.07004	-5.51665	-5.49919	-6.68574	-8.33143	-8.31106	-8.19862	-9.35102	-10.9969	-11.6418	-10.608	-9.38761	-10.1032	-10.8841	-10.5006	-9.97208	-9.46249	-9.28811	-8.04427	-6.98688	-6.68258	-6.57987	-5.86377	-4.90552	-4.5521	-5.06446	-5.74596	-5.90247	-6.01964	-6.77914	-8.38882	-9.54044	-9.66488	-9.25222	-9.31118	-9.96444	-9.97301	-10.3509	-10.7752	-11.6475	-10.6714	-9.04067	-7.88973	-6.97316	-5.97569	-5.06405	-5.32531	-5.55805
	-6.19693	-6.5497	-5.9022	-6.04182	-6.69685	-8.07765	-8.06617	-7.97356	-9.23133	-12.4113	-13.0909	-11.0265	-9.91124	-10.4635	-11.2663	-11.7254	-11.8088	-11.7827	-11.2006	-8.77161	-7.58739	-7.26491	-7.5068	-6.26272	-5.00825	-4.68744	-5.19976	-6.52783	-6.40558	-6.74901	-7.98214	-10.3354	-11.2214	-10.5564	-10.2435	-10.3035	-10.9565	-10.2575	-10.8197	-11.204	-12.2691	-11.187	-9.74361	-8.75795	-7.5047	-6.21636	-5.04588	-5.26254	-6.10624
	-5.59326	-5.96001	-5.54702	-5.68092	-7.04372	-8.43729	-8.34277	-8.35776	-9.56756	-11.4849	-12.3143	-10.8782	-9.64811	-9.9982	-10.1054	-10.0858	-9.77369	-9.59776	-9.61163	-8.05054	-6.9975	-6.69684	-6.55232	-5.67836	-4.52291	-4.27583	-4.79371	-5.47964	-5.80295	-6.13482	-7.11239	-8.57179	-9.18094	-9.05064	-9.10023	-9.60728	-10.3917	-10.0422	-9.90908	-10.7489	-11.7334	-10.5106	-9.2584	-8.41137	-7.90858	-6.74161	-5.33249	-5.09948	-5.24874
	-5.90019	-6.27797	-5.67928	-5.92868	-7.06065	-9.07488	-9.37911	-9.23809	-9.82509	-10.7205	-11.4941	-11.2119	-10.9967	-11.3084	-11.5122	-10.1648	-8.91662	-8.64982	-8.26319	-8.07217	-7.14477	-6.53807	-5.6701	-4.82083	-4.07208	-3.90927	-4.66618	-4.88259	-5.01521	-5.50353	-6.61538	-7.83891	-7.84732	-8.12948	-9.32418	-11.4455	-11.727	-10.9702	-10.5173	-11.0736	-11.6888	-10.6618	-9.02061	-7.86924	-7.91683	-7.29274	-6.29101	-5.63865	-4.93786
	-7.03827	-7.41274	-7.06365	-7.36182	-8.28814	-9.86724	-11.4891	-11.0308	-10.7054	-11.388	-11.606	-11.3628	-12.1348	-11.8285	-10.9788	-9.20298	-7.66497	-7.1925	-6.94139	-7.18578	-7.41493	-7.39975	-6.07933	-5.05351	-4.7575	-4.88685	-5.29983	-5.34508	-5.75891	-6.41166	-6.66943	-6.54278	-6.53913	-7.03191	-8.12544	-10.165	-10.7756	-10.7897	-10.925	-12.2576	-12.8974	-12.2175	-10.1263	-8.85402	-8.72285	-8.56325	-8.47775	-6.64691	-5.84128
	-8.53862	-9.73138	-10.1212	-9.88243	-10.7766	-11.4724	-11.207	-11.1415	-10.8391	-10.9909	-11.0102	-10.7275	-10.3662	-9.88424	-9.33397	-8.68425	-7.39609	-6.6673	-6.37779	-6.784	-7.16504	-6.9758	-7.17352	-6.39021	-6.09578	-6.49978	-6.4321	-6.56726	-7.24711	-6.82488	-6.68486	-6.15637	-6.18082	-6.66027	-7.38478	-7.90598	-8.4152	-9.26597	-9.74581	-10.9143	-11.6676	-11.9183	-10.6368	-9.8216	-9.72155	-10.6922	-10.427	-8.54726	-7.65121
	-9.59857	-10.9385	-13.2718	-12.3746	-11.0511	-10.117	-9.77044	-9.65599	-9.63253	-9.87592	-9.35462	-8.87779	-7.53881	-6.77093	-6.22629	-5.59416	-5.10576	-4.73149	-4.37667	-4.61947	-4.83771	-5.1453	-5.31307	-6.16895	-6.45098	-6.22772	-5.99762	-5.73145	-5.47906	-5.31446	-4.7027	-4.34564	-4.15799	-4.42906	-4.86827	-5.00714	-5.54901	-6.80732	-7.73973	-8.468	-8.46847	-9.17934	-9.58757	-9.46887	-9.48589	-9.56735	-9.42312	-9.46311	-8.7559
	-9.53929	-10.5643	-11.7529	-11.1685	-10.0211	-9.01576	-8.61278	-8.28268	-7.97581	-8.40652	-7.75171	-7.12158	-5.90355	-4.75536	-3.96284	-3.34197	-2.83098	-2.28848	-2.1527	-2.36915	-2.58021	-3.01369	-3.41833	-4.23156	-5.28744	-4.98306	-4.16056	-3.61707	-3.57568	-3.46962	-2.61529	-1.89296	-1.87765	-2.50953	-2.7494	-2.80635	-3.55721	-5.15484	-6.60239	-6.72227	-6.33307	-6.89242	-7.90066	-8.68641	-8.30749	-7.76153	-7.77127	-7.84284	-8.05098
	-10.2944	-10.7036	-10.5455	-10.0573	-9.75094	-9.34152	-8.46606	-8.20571	-7.50858	-7.02304	-6.51737	-5.75384	-5.12358	-4.11072	-3.21948	-2.38762	-1.73009	-1.42116	-1.33518	-1.70869	-1.95268	-2.45436	-3.09679	-4.05572	-5.03661	-4.86441	-3.96421	-3.38017	-3.16406	-3.00857	-2.11658	-1.1424	-0.98867	-1.46327	-1.83634	-2.05278	-2.75602	-4.29962	-5.62115	-5.56759	-5.54527	-6.22594	-7.49607	-8.1901	-7.37283	-7.03693	-7.46122	-7.63482	-7.76019
	-12.6289	-11.3895	-10.4868	-10.5694	-10.3087	-10.2701	-9.6173	-8.79633	-8.06388	-7.25276	-6.29068	-5.4993	-5.00613	-4.57588	-3.73304	-2.61725	-2.03333	-1.76449	-2.02345	-2.39505	-2.93544	-3.39077	-3.91807	-5.12123	-6.14611	-6.56305	-5.42664	-4.74	-4.36982	-4.04762	-3.08069	-1.85986	-1.52886	-1.77636	-2.24014	-2.49603	-2.8804	-3.88719	-4.9086	-5.38072	-5.7935	-6.92222	-8.53721	-8.51814	-7.82585	-7.67003	-8.17819	-8.77406	-8.24261
	-15.4729	-13.6044	-12.2031	-11.8806	-11.6003	-10.642	-9.84593	-9.04936	-8.45283	-8.01982	-6.63689	-5.73263	-5.44588	-4.99048	-4.36642	-3.5116	-3.111	-3.03311	-3.3972	-3.89408	-4.43616	-4.91891	-5.29786	-6.21797	-7.20192	-8.25209	-7.3141	-6.25313	-5.53311	-5.50834	-4.86416	-3.52342	-2.77528	-2.89044	-3.27629	-3.5035	-3.8833	-4.14748	-4.72738	-5.11517	-5.93497	-7.16691	-8.48622	-8.85553	-8.41325	-8.62458	-9.4253	-10.2231	-9.38637
	-14.3531	-12.7267	-12.0757	-11.311	-11.2918	-9.84402	-8.35278	-7.9814	-8.32357	-8.57648	-7.4026	-6.28613	-5.58277	-5.10336	-4.55778	-3.74469	-3.23017	-3.21302	-3.39878	-3.59564	-4.30178	-5.13176	-5.67645	-6.18695	-6.9602	-7.90728	-7.9461	-6.41213	-5.33361	-5.07056	-4.88779	-3.95462	-3.02532	-2.76153	-3.11417	-3.9152	-4.6549	-4.85498	-5.11833	-5.38972	-6.04972	-6.77223	-7.23592	-7.50689	-7.82437	-8.73427	-9.30779	-9.40817	-9.15802
	-13.1499	-11.5519	-10.976	-11.0298	-10.7806	-9.14468	-7.64813	-7.04117	-7.65281	-8.30683	-8.09027	-7.09486	-6.37643	-5.97741	-5.29264	-4.67785	-4.24	-4.06013	-3.6631	-3.69366	-4.42727	-5.70379	-6.48673	-6.56318	-7.20659	-8.10705	-8.44596	-6.83413	-5.4611	-5.0069	-5.03391	-4.69245	-3.59547	-3.28929	-3.64331	-4.54849	-5.60156	-6.60433	-6.7242	-6.6112	-6.2216	-6.05572	-6.11924	-6.40455	-7.01379	-8.41884	-9.05646	-9.10485	-9.22229
	-11.8268	-11.4854	-10.4163	-10.2562	-10.1896	-8.5729	-7.65921	-7.00679	-7.44831	-8.21933	-8.11311	-8.17432	-7.76461	-7.56608	-6.85247	-6.11518	-5.8517	-5.35373	-4.8809	-4.57969	-5.24453	-6.73394	-8.04135	-7.88498	-7.78564	-8.68845	-10.09	-8.48005	-6.71287	-5.80963	-5.81621	-5.91692	-5.21974	-4.59668	-4.78445	-5.46538	-6.36422	-7.87001	-8.38751	-8.09214	-7.01625	-6.24701	-5.96849	-5.99949	-6.72145	-7.45486	-8.78811	-9.45434	-9.73123
	-11.8792	-11.3399	-10.9342	-9.4838	-8.96891	-8.25507	-7.7841	-7.54159	-7.55045	-8.02241	-8.05278	-8.81674	-9.18164	-9.04696	-8.98349	-7.78757	-7.37414	-7.34592	-7.03086	-6.72439	-7.34033	-8.863	-10.1993	-9.88509	-9.52588	-10.2448	-11.8199	-11.2543	-9.23289	-8.04025	-7.62979	-7.50699	-7.68045	-7.11778	-6.88386	-7.00385	-7.22895	-8.16851	-8.77607	-8.86371	-7.58508	-6.54196	-6.30868	-6.34096	-6.7783	-6.86406	-7.94852	-9.12089	-10.0966
	-11.8485	-11.3269	-10.7114	-8.93321	-7.26222	-6.53153	-6.39829	-6.87046	-6.75379	-7.10787	-7.44528	-7.89049	-8.91184	-8.76651	-8.28723	-6.73819	-6.02791	-6.05954	-5.97902	-6.0939	-6.44398	-7.01907	-8.00077	-8.18546	-8.12282	-8.58164	-9.50038	-9.30017	-7.70265	-6.457	-5.97234	-5.94281	-6.11094	-6.44361	-6.527	-6.29582	-6.59617	-7.11971	-7.52679	-7.12036	-6.98892	-6.3002	-5.93109	-5.44582	-5.07589	-5.38263	-6.44901	-8.21864	-9.89548
	-9.80261	-9.94466	-8.92618	-7.81323	-6.00857	-5.12243	-5.17803	-5.59726	-6.35566	-6.67409	-7.42581	-7.6839	-8.24515	-8.39195	-7.51329	-5.93019	-4.81861	-4.49525	-4.86068	-5.02285	-5.17533	-5.28494	-6.12621	-7.02669	-7.08581	-7.36717	-7.68887	-6.98118	-5.98645	-5.12739	-4.34982	-4.25534	-4.32818	-4.60315	-5.29665	-5.60685	-6.20954	-7.08294	-7.09457	-6.37885	-6.00819	-5.89467	-5.49488	-4.55323	-3.92093	-4.18114	-5.13708	-6.59318	-7.53157
	-8.46309	-8.3381	-8.2059	-7.53121	-5.75904	-4.82573	-4.75883	-5.05653	-6.39162	-6.80083	-7.67575	-8.28861	-8.3963	-8.84164	-7.98184	-6.49675	-4.98479	-4.42622	-4.74911	-4.94491	-5.00984	-5.10422	-5.83122	-6.99572	-7.85185	-8.18256	-7.59339	-6.46856	-5.80305	-4.93419	-4.49017	-4.15666	-3.95665	-3.88123	-4.40573	-5.51442	-6.53897	-7.9708	-7.80924	-6.71397	-5.57924	-5.26497	-5.26543	-4.54765	-3.76376	-3.86312	-4.73869	-6.03929	-6.54728
	-8.57392	-7.80103	-7.68328	-7.49001	-6.48346	-5.34446	-5.19827	-5.6052	-6.70374	-7.89256	-8.72907	-9.31046	-9.50035	-9.88069	-9.54205	-7.93195	-6.655	-5.77309	-5.9384	-6.36974	-6.45081	-6.61806	-7.52586	-9.07461	-9.10747	-8.8575	-8.64378	-8.13235	-7.22716	-6.44218	-5.88713	-6.00171	-5.09206	-4.70877	-4.80471	-5.93658	-7.93243	-9.92656	-8.69042	-7.05815	-5.75401	-5.45802	-5.40193	-5.31341	-4.74736	-4.70713	-5.35214	-5.73949	-5.91847
	-9.42772	-8.38031	-7.93392	-7.63152	-6.90786	-6.21591	-6.02093	-6.49061	-7.2361	-8.51995	-9.36093	-9.9054	-10.0552	-10.287	-9.98237	-8.9124	-7.74402	-7.30355	-7.65586	-8.42869	-8.68962	-8.90549	-9.43409	-8.24103	-7.77974	-7.58101	-7.54427	-7.35802	-8.3071	-8.27071	-8.05307	-8.084	-6.68226	-5.85663	-5.72707	-6.32153	-7.82889	-10.2965	-8.69366	-7.03527	-5.7999	-5.31094	-5.36205	-5.72594	-5.97876	-6.10453	-6.00357	-6.08641	-5.99644
	-10.1492	-9.17484	-8.37451	-7.73279	-6.684	-6.40494	-6.14727	-6.71717	-7.62135	-8.51585	-9.81106	-10.3736	-10.1248	-10.3516	-9.90753	-8.75	-7.84217	-7.32433	-7.63813	-8.08674	-8.21367	-7.40544	-5.98619	-4.76382	-4.47371	-4.43348	-4.24719	-4.5083	-4.88363	-6.02167	-7.23833	-7.45232	-6.18711	-5.74312	-5.85672	-6.58267	-7.89279	-8.89321	-8.3044	-7.59678	-6.01676	-5.4264	-5.24354	-5.41493	-5.47539	-6.17046	-6.3808	-6.4233	-6.44389
	-9.76524	-9.75533	-8.40827	-7.82776	-6.94845	-6.78385	-6.75043	-7.28151	-8.21803	-9.16929	-9.64602	-8.52712	-8.32277	-8.50078	-8.32533	-8.28383	-8.40363	-8.57708	-8.38367	-7.57748	-6.39882	-5.25054	-4.44712	-3.60834	-3.22819	-3.53971	-3.21683	-3.18204	-3.56134	-4.22035	-5.62644	-6.77011	-6.51838	-6.08929	-6.15421	-6.18218	-6.37456	-6.48422	-6.19085	-6.86437	-6.9247	-6.15108	-5.53272	-5.35949	-5.31792	-5.69405	-6.69985	-7.04928	-7.00312
	-9.17555	-9.45244	-8.90697	-8.56408	-7.9013	-7.81402	-7.96476	-8.5861	-9.72659	-10.8929	-8.81925	-7.81579	-7.8218	-7.59776	-7.47063	-7.46559	-7.65245	-8.03672	-7.91401	-7.07484	-6.20272	-5.45848	-4.7457	-4.20384	-3.95937	-4.51563	-4.57865	-3.80531	-3.70962	-4.47596	-5.84087	-6.32291	-5.67476	-5.44053	-5.40119	-5.66082	-5.6213	-5.44479	-5.22246	-6.00558	-7.15117	-7.74156	-6.65445	-6.41404	-6.26938	-5.95814	-6.7144	-8.15431	-8.23496
	-8.94996	-9.19952	-8.96114	-9.26569	-9.22692	-9.25089	-9.06427	-9.81842	-11.3484	-11.9279	-9.1732	-7.9103	-7.51543	-7.50343	-6.9961	-7.26171	-7.89939	-8.82968	-9.35816	-8.80509	-8.2703	-8.03043	-7.37731	-6.69651	-7.06246	-7.75066	-7.60265	-6.53287	-5.87774	-6.49219	-8.12092	-8.15572	-6.61886	-5.8764	-5.97253	-5.78896	-5.62776	-4.8742	-4.69307	-5.30808	-6.55659	-8.44888	-8.27389	-8.11041	-7.64101	-7.06572	-7.45276	-8.41929	-8.5637
	-8.57999	-8.95189	-8.95313	-9.46804	-9.51257	-9.23169	-9.19786	-10.7997	-13.1244	-14.7248	-10.5809	-8.70157	-7.7257	-7.3382	-6.67319	-6.69711	-7.42178	-8.58131	-8.65079	-8.37322	-8.60276	-8.75487	-8.32278	-7.43277	-7.68749	-8.77177	-8.5634	-7.26826	-6.52517	-6.62588	-7.85432	-8.02378	-6.26373	-5.49624	-5.58824	-5.81018	-5.82355	-4.99109	-4.66775	-5.39492	-6.77237	-8.93456	-9.86949	-9.80211	-8.71584	-7.73673	-7.26365	-7.87204	-7.80352
	-8.2175	-8.17801	-8.41466	-8.9532	-8.59682	-7.79175	-7.28069	-8.25629	-10.2352	-12.6994	-10.2154	-8.65235	-7.84857	-7.17576	-5.99522	-5.73933	-6.01182	-6.55094	-6.42287	-6.20851	-6.73247	-7.53727	-7.65981	-6.94801	-6.60975	-7.19414	-7.36503	-6.47764	-5.73442	-5.93297	-6.35578	-5.80691	-4.56666	-3.78894	-4.05531	-4.5724	-5.71603	-5.46037	-5.13471	-5.45249	-6.49151	-7.80249	-7.43074	-7.92138	-7.13095	-6.66389	-6.65748	-7.01956	-6.58194
	-7.16504	-7.26399	-7.54157	-8.07568	-7.42095	-6.45475	-5.90081	-6.83846	-8.42877	-9.92991	-9.39619	-7.76369	-7.19024	-6.66492	-5.54318	-5.29136	-5.88838	-6.47913	-6.3563	-6.12098	-6.62664	-7.94424	-7.59703	-6.26514	-5.4251	-5.46036	-5.61704	-5.5956	-6.06371	-6.48852	-6.74466	-5.97484	-4.61938	-3.66641	-3.52306	-3.70194	-4.54651	-5.55579	-5.48366	-5.83081	-6.58562	-6.60396	-5.79543	-5.5972	-5.59837	-5.55387	-5.84447	-6.41595	-5.68703
	-6.33649	-6.51063	-6.79259	-7.42861	-6.8128	-5.60843	-5.2601	-6.04944	-7.71027	-8.23058	-8.73092	-7.43409	-7.05717	-6.5469	-5.70694	-5.7452	-6.84717	-8.41051	-8.16114	-8.1088	-8.61979	-7.86926	-6.97128	-6.20022	-5.46908	-5.32346	-5.22554	-5.22195	-5.9852	-6.8004	-8.30152	-8.10424	-6.46797	-5.11106	-4.4589	-3.82058	-4.37145	-5.52547	-5.76294	-5.60564	-6.50776	-5.75273	-5.01514	-4.4123	-4.35132	-5.12174	-5.90469	-6.2555	-5.36406
	-6.15427	-6.18088	-6.27847	-6.99118	-6.18878	-5.17276	-5.08978	-6.04046	-7.67704	-8.03928	-8.89198	-7.41414	-7.46419	-6.60784	-5.78578	-6.03561	-7.2847	-9.36563	-10.6756	-11.1335	-9.21262	-8.08554	-6.85085	-6.41408	-6.42518	-6.47445	-6.16059	-5.75258	-5.92735	-6.78441	-7.60871	-9.42078	-8.70669	-7.28762	-5.64	-4.12841	-4.19963	-5.47415	-5.69069	-5.6244	-6.38333	-5.66461	-5.03965	-4.3392	-3.95073	-4.82024	-6.33921	-6.69585	-4.9806
	-6.3858	-5.98013	-6.44868	-7.18257	-6.49365	-5.32625	-5.39377	-6.62482	-8.41216	-8.7752	-9.96466	-8.3532	-8.30281	-7.73562	-6.62703	-7.04121	-8.48837	-10.5245	-12.5206	-11.3773	-9.97702	-8.8917	-7.11597	-6.6149	-7.05415	-7.50019	-7.35309	-6.57858	-6.33832	-6.89508	-7.1415	-8.34585	-10.2575	-9.33538	-7.06451	-5.08928	-4.97929	-6.21048	-6.56889	-5.98154	-7.07806	-6.45169	-6.12502	-5.05835	-4.52865	-5.01283	-6.19741	-6.99989	-5.32488
	-6.84594	-6.49276	-6.97393	-7.8291	-6.73458	-5.86771	-5.95545	-7.64728	-10.3661	-10.7964	-10.7344	-9.52207	-9.4249	-9.06155	-8.54752	-9.21436	-10.8203	-11.9895	-10.0054	-9.52598	-9.80057	-8.56538	-6.78991	-6.34185	-6.93303	-7.80611	-7.42291	-6.48445	-6.58722	-6.75003	-6.53167	-7.24085	-8.5893	-9.99937	-8.5929	-6.41813	-5.9847	-7.77912	-8.13322	-7.02234	-8.03054	-8.66607	-8.26875	-6.23868	-4.76547	-4.92598	-6.1039	-6.76924	-6.00346
	-7.38785	-6.99473	-7.74281	-8.58171	-7.42359	-5.91241	-6.10028	-7.44689	-9.63192	-10.4671	-8.94531	-8.49541	-8.84864	-8.9252	-9.15643	-10.9324	-12.7226	-10.4123	-8.41151	-7.89026	-8.60752	-9.0018	-7.36228	-6.95102	-7.59653	-8.5707	-7.96026	-6.79966	-6.72206	-7.2692	-6.82185	-6.77752	-7.31863	-7.8963	-8.578	-7.04525	-6.533	-8.04286	-8.37516	-6.67911	-6.65607	-8.15561	-7.89754	-5.93387	-5.00795	-4.9766	-6.26651	-6.99547	-6.18534
	-8.10725	-7.76317	-8.05572	-8.93592	-7.25635	-5.90103	-6.10425	-7.80647	-9.82447	-8.71284	-6.86362	-6.47104	-7.16601	-7.56094	-8.07534	-10.6254	-10.9889	-9.55013	-7.82259	-7.23904	-7.9795	-9.23148	-9.0848	-9.2344	-9.62745	-10.1486	-9.43984	-7.94981	-7.24882	-7.56161	-7.45214	-6.83587	-6.73224	-6.65196	-7.02171	-6.89014	-6.52174	-7.02333	-6.5814	-4.90354	-4.70219	-6.31935	-7.60408	-6.22739	-5.34128	-5.68081	-6.72298	-7.57989	-6.67242
	-9.17661	-8.57219	-8.9101	-9.59995	-7.49874	-6.25299	-6.49439	-8.35668	-10.4394	-7.32345	-5.69681	-5.58765	-6.74995	-7.22876	-7.73912	-8.90335	-8.75635	-8.65739	-7.26519	-6.79343	-7.53044	-9.28696	-9.35591	-7.95445	-7.52028	-7.97256	-7.43841	-6.69916	-7.13831	-7.34077	-6.71185	-6.45678	-5.99743	-5.6054	-6.11813	-6.73478	-6.62165	-6.63197	-5.64915	-3.84653	-3.6692	-4.76709	-7.38602	-7.06725	-6.51842	-7.05867	-8.27658	-8.66168	-7.64416
	-10.3786	-9.81393	-9.80075	-10.6716	-8.58766	-7.36131	-7.49284	-9.87498	-9.50557	-6.68495	-5.32947	-5.40178	-7.39286	-8.41267	-8.87033	-8.0302	-7.52899	-8.05616	-7.72001	-7.1626	-7.98244	-10.4403	-8.57914	-7.0701	-6.25754	-6.79865	-6.965	-6.50227	-6.76883	-8.0793	-6.85615	-6.35229	-6.00883	-5.31008	-5.54596	-6.55628	-7.28087	-7.07641	-6.0491	-3.96298	-3.52897	-4.63937	-6.8241	-8.30056	-7.68243	-8.24716	-9.65512	-9.92908	-9.01773
	-11.5018	-10.8401	-10.7127	-11.6288	-10.1438	-8.9836	-8.95501	-10.6547	-9.69437	-6.90534	-5.49322	-5.86581	-8.31557	-10.7158	-11.1089	-8.61321	-7.72263	-8.22385	-8.39914	-8.37252	-9.68849	-12.2941	-9.305	-6.86353	-5.73786	-6.40411	-7.0278	-7.33081	-7.71261	-9.37414	-7.89231	-7.30682	-6.7008	-5.86134	-5.79173	-6.56691	-7.97328	-8.12458	-7.10261	-5.07282	-4.2666	-5.10417	-7.40863	-8.5202	-8.71713	-8.67497	-9.70413	-10.1658	-10.5796
	-12.0128	-10.8368	-10.1764	-11.3932	-10.1422	-9.08857	-9.90882	-10.6308	-10.2524	-7.73427	-5.9423	-6.09462	-8.66031	-11.1529	-12.3277	-9.24872	-7.91529	-8.24951	-8.39802	-8.41931	-10.5053	-12.973	-9.93709	-7.24445	-5.95179	-6.33304	-6.98091	-7.48283	-8.04673	-9.80192	-8.32387	-7.83542	-7.03923	-6.3938	-5.8195	-6.46941	-8.02146	-8.48465	-7.46704	-5.6211	-5.24477	-5.62786	-7.61651	-8.74623	-9.08874	-8.47782	-9.08459	-9.20873	-9.71692
	-11.7317	-10.5253	-9.83685	-10.8866	-9.87162	-8.87581	-9.07052	-10.3409	-9.50743	-7.03501	-5.52337	-5.43519	-7.17488	-8.92723	-10.0031	-8.76212	-7.87717	-8.08145	-8.14695	-8.00613	-9.5855	-12.4636	-9.52073	-7.23022	-6.10735	-6.30479	-6.58225	-6.83087	-7.39388	-9.28648	-7.7696	-7.20924	-7.00703	-6.34803	-5.8614	-6.1115	-6.952	-7.06557	-6.63213	-4.57881	-3.9504	-4.88765	-7.07514	-8.66561	-8.90412	-8.83631	-9.58478	-9.48996	-9.37632
	-10.5444	-9.79621	-9.74693	-10.2722	-8.58963	-7.66993	-7.53498	-9.61936	-9.32157	-6.75484	-5.74551	-5.56663	-6.79624	-7.84108	-8.83718	-8.47169	-8.07532	-8.15964	-7.37988	-7.2135	-8.17241	-10.472	-8.76539	-7.32446	-6.47835	-6.89662	-6.69367	-6.28575	-6.99738	-8.37199	-6.76427	-6.24824	-6.11625	-5.71627	-5.97877	-6.31182	-6.79645	-6.89428	-6.13589	-4.17273	-3.4916	-4.41029	-6.88015	-8.42703	-7.82314	-8.60887	-9.70533	-9.77168	-8.72151
	-9.36922	-9.048	-9.32578	-10.0825	-7.71054	-6.44756	-6.74279	-8.37722	-10.2415	-7.36352	-6.19085	-6.23704	-7.63068	-7.90127	-8.5871	-9.70194	-9.06161	-8.46627	-7.42929	-7.29695	-7.96799	-9.29372	-8.87589	-7.80878	-7.66623	-8.24536	-7.73769	-7.00339	-7.78153	-7.90931	-6.81654	-6.11497	-5.86956	-5.67834	-6.25294	-7.02491	-7.15765	-7.62946	-6.45029	-4.32657	-3.94812	-5.15524	-7.76152	-7.13668	-6.4806	-6.91444	-8.44622	-9.31254	-8.32686
	-7.94664	-7.93744	-8.45366	-9.22339	-7.14173	-5.77427	-6.20368	-8.02301	-9.71694	-8.55622	-6.71784	-6.73483	-7.97836	-8.37669	-8.59563	-10.8637	-10.623	-9.53326	-8.22625	-7.89233	-8.60025	-9.51144	-8.66302	-8.84671	-9.63745	-10.2983	-9.59628	-8.19717	-7.51212	-7.90693	-7.76741	-6.78164	-6.65735	-6.55503	-7.01815	-7.29517	-7.05795	-7.63788	-7.13439	-4.96192	-4.72977	-6.58456	-7.87618	-6.35067	-5.12502	-5.26575	-6.61796	-7.59704	-7.00547
	-7.19949	-6.91289	-7.85407	-8.31183	-6.93244	-5.55801	-5.97952	-7.83058	-10.2412	-10.0415	-8.32831	-8.00447	-8.3787	-8.59269	-8.58114	-9.79015	-12.1134	-10.3912	-8.57567	-8.09582	-8.74783	-8.93629	-7.63288	-7.15326	-7.73102	-8.80872	-7.94275	-6.48816	-6.31539	-6.99628	-6.83403	-7.30645	-7.44137	-7.79972	-8.26253	-6.66026	-6.36633	-7.55626	-7.50177	-6.02738	-6.2994	-8.2297	-8.22871	-5.99293	-4.80609	-4.9387	-5.9158	-6.56398	-5.81037
	-6.94355	-6.49984	-7.0037	-7.8757	-6.69216	-5.55197	-5.91214	-7.87451	-10.9664	-11.3496	-10.5289	-9.21909	-9.11337	-8.74526	-8.10317	-9.39299	-11.6721	-13.348	-10.4701	-9.24661	-9.45863	-9.00935	-7.57876	-6.89349	-7.13939	-7.82855	-7.63055	-6.53268	-6.26529	-6.63753	-6.7438	-7.90403	-9.5069	-10.5333	-8.72176	-6.47642	-5.94605	-7.40256	-7.76219	-6.83092	-8.1278	-8.8439	-8.28084	-6.1958	-5.09664	-5.18276	-6.27047	-6.48953	-5.41244
	-6.88866	-6.28914	-6.53213	-7.53347	-6.96222	-5.57212	-5.38779	-6.57677	-8.7261	-9.5605	-10.9472	-8.95833	-8.94987	-8.15194	-7.09749	-7.63607	-9.52321	-11.8079	-13.4667	-11.1346	-9.86917	-9.32909	-7.65849	-6.96955	-7.1534	-7.67214	-7.877	-7.27539	-6.74943	-7.01387	-7.39378	-8.64514	-10.7754	-9.75614	-7.3596	-5.51847	-5.23443	-6.59343	-7.14907	-6.80493	-7.96381	-6.9518	-6.18912	-5.09682	-4.65646	-5.34611	-6.59522	-7.19246	-5.39142
	-6.65007	-6.26667	-6.23896	-7.08482	-6.63584	-5.59762	-4.90937	-5.66762	-7.43526	-8.13275	-9.57795	-8.16083	-8.12189	-7.40102	-6.5229	-6.52689	-7.83466	-10.0376	-11.0089	-11.7642	-9.60385	-8.50933	-7.10444	-6.34731	-6.00112	-6.44758	-6.55455	-6.32578	-6.62725	-6.99504	-7.7015	-9.35298	-8.43926	-7.31768	-6.09217	-4.55781	-4.73423	-6.09624	-6.29516	-6.45821	-7.00072	-5.69245	-5.00847	-4.18964	-3.9135	-4.72256	-6.15576	-6.62677	-5.25989
	-6.77171	-6.59845	-6.46519	-7.14999	-6.7646	-5.7581	-5.28275	-5.86465	-7.43877	-8.2606	-8.62805	-7.15469	-7.0699	-6.64489	-5.72635	-5.40304	-6.13082	-7.73292	-8.33586	-8.62998	-9.21596	-8.09634	-6.91028	-6.10928	-5.57606	-5.32583	-5.27693	-5.23081	-5.87034	-6.98661	-8.26895	-7.83595	-6.24295	-4.88988	-4.35253	-3.82265	-4.19812	-5.28486	-5.68768	-5.53116	-6.32662	-5.65823	-4.93215	-4.64271	-4.29863	-4.67851	-5.27577	-6.04159	-5.45506
	-7.31837	-7.49644	-7.58189	-7.93584	-7.35221	-6.40014	-6.07148	-7.16144	-8.78072	-10.0601	-9.11695	-7.37964	-6.84155	-6.66688	-5.63018	-5.47716	-5.79934	-6.56947	-6.77239	-6.76046	-7.20976	-8.22708	-7.91571	-6.77811	-6.09169	-5.89046	-5.58802	-5.39578	-5.88892	-6.7626	-7.36605	-6.56526	-5.04161	-3.94285	-3.73001	-3.73575	-4.55599	-5.39844	-5.28129	-5.40046	-6.23364	-6.41544	-6.11797	-6.1031	-5.93806	-5.39104	-5.53504	-6.17853	-5.64267
	-8.53106	-8.94941	-9.37137	-9.50111	-8.51822	-7.83522	-7.5536	-8.96737	-11.2829	-13.5671	-10.8311	-9.04906	-8.03967	-7.59096	-6.63316	-6.35967	-6.8392	-7.28141	-6.99559	-6.69726	-7.06251	-7.62869	-7.9921	-7.69934	-7.59745	-8.18599	-7.70247	-6.51988	-6.04224	-6.33448	-6.95859	-6.51614	-4.96121	-4.243	-4.42187	-4.80666	-5.8949	-5.8295	-5.48463	-5.94491	-6.86935	-8.19661	-8.04042	-8.53203	-7.45511	-6.92971	-6.82756	-7.3153	-6.70213
	-8.90349	-9.54066	-9.9824	-10.2494	-9.65703	-9.11826	-9.30294	-10.9469	-13.0709	-15.1336	-11.4561	-9.81027	-8.80418	-8.06394	-7.34535	-7.81055	-8.56996	-9.54713	-9.20318	-8.61133	-8.71554	-9.26705	-8.53704	-7.81599	-8.05044	-8.9835	-9.15866	-7.87799	-7.17229	-7.15902	-8.05624	-7.94445	-6.56265	-5.67833	-5.81787	-6.35098	-6.52347	-5.81514	-5.56777	-6.05256	-7.53136	-9.57553	-9.87713	-9.37167	-8.4627	-7.7898	-7.60517	-7.94741	-7.72254
	-9.06306	-9.52893	-9.27922	-9.47353	-9.22195	-9.14752	-9.14327	-9.77695	-10.759	-11.3068	-9.3723	-8.56709	-8.16742	-7.42978	-6.81949	-7.18237	-8.04492	-8.80964	-8.88201	-8.54194	-8.51767	-8.48873	-7.71131	-6.54477	-6.60817	-7.49897	-7.75088	-7.06789	-6.25627	-6.37222	-7.523	-7.47399	-6.22359	-5.82265	-5.96928	-5.75462	-5.76046	-5.04995	-4.75994	-5.56318	-6.77357	-8.77713	-7.95383	-7.49192	-7.00844	-6.87489	-7.64206	-8.18659	-8.02858
	-9.95134	-9.49562	-8.74739	-8.57037	-8.04873	-8.21851	-8.48148	-8.7391	-9.6632	-10.4304	-8.6643	-7.9734	-7.67813	-7.52123	-7.23677	-7.38231	-7.73017	-8.26493	-8.10781	-7.56321	-7.05541	-6.20767	-5.37455	-4.4616	-4.1172	-4.72533	-4.71649	-4.08502	-4.03712	-4.60494	-6.04126	-6.73236	-6.08638	-5.85159	-5.67637	-5.65182	-5.6796	-5.26571	-4.92902	-5.52878	-6.84491	-7.69927	-6.93288	-6.41903	-6.18849	-6.02322	-6.735	-8.22242	-7.94081
	-10.7063	-10.0522	-8.76288	-8.28773	-7.39505	-7.24948	-7.24	-8.03844	-8.9943	-9.93248	-9.97298	-8.64238	-8.6414	-8.8856	-9.03877	-9.23959	-9.33782	-9.39364	-9.48562	-8.33164	-7.05607	-5.84149	-4.94354	-4.17271	-3.91466	-4.14678	-3.76006	-3.46649	-3.63334	-4.65661	-6.27146	-7.76602	-7.58711	-6.74059	-6.49094	-6.64029	-6.68984	-6.7601	-6.29114	-6.84007	-7.13358	-6.61266	-6.1101	-5.92456	-5.79534	-6.07883	-6.73007	-7.14753	-7.30306
	-10.8751	-10.0812	-9.34104	-8.45265	-7.22326	-6.52158	-6.12775	-6.89419	-8.15316	-9.60816	-10.6605	-10.943	-10.9291	-12.1765	-11.9793	-10.1252	-8.76548	-8.25906	-8.59809	-9.08399	-8.53923	-7.33256	-6.1136	-5.27791	-5.30303	-5.19821	-4.6645	-4.65424	-5.24141	-6.46417	-8.09359	-8.18601	-6.52076	-6.0073	-6.11201	-7.08592	-8.91148	-10.3434	-9.57386	-8.56265	-6.54447	-5.65024	-5.52126	-5.72377	-5.60385	-6.0529	-6.35867	-6.51202	-6.80819
	-9.79781	-9.02596	-8.67602	-8.3268	-7.11277	-6.18333	-5.72706	-6.20044	-7.39252	-8.92941	-9.8168	-10.2385	-10.4606	-11.1082	-10.932	-9.14279	-7.8676	-7.56634	-8.08328	-8.7955	-8.77157	-8.71736	-9.33703	-8.26725	-7.81203	-7.63043	-7.45145	-7.47998	-8.53962	-8.35508	-8.00578	-7.84675	-6.34368	-5.71092	-5.8532	-6.58537	-8.30749	-11.0911	-9.39845	-7.83638	-6.00939	-5.31134	-5.05315	-5.41809	-5.84341	-5.80898	-5.68867	-5.8093	-5.97892
	-9.3361	-8.64728	-7.98699	-7.66343	-6.70457	-5.73049	-5.42304	-5.59969	-6.76073	-7.93331	-8.86337	-9.23608	-9.4942	-9.94701	-9.2332	-7.72536	-6.27741	-5.81942	-6.32591	-6.87567	-7.11455	-7.49779	-8.34847	-9.79625	-9.38068	-8.85324	-9.10484	-8.71892	-7.80978	-7.14577	-6.06745	-5.84941	-5.18968	-4.86232	-5.1415	-6.20677	-7.67377	-9.27759	-8.34517	-7.0624	-5.82839	-5.32815	-5.144	-5.13679	-4.71272	-4.81379	-5.4956	-5.87629	-5.85818
	-10.0092	-9.15035	-8.3203	-7.53397	-6.2043	-5.65587	-5.58324	-5.71521	-6.69742	-7.16367	-8.12976	-8.73497	-8.80208	-9.28028	-8.38007	-6.82334	-5.66745	-5.04327	-5.32585	-5.5032	-5.76044	-6.26409	-7.22122	-8.00896	-8.46924	-8.83698	-8.44447	-7.47373	-6.65324	-5.45921	-4.97895	-4.87539	-4.59662	-4.64548	-5.1331	-5.95692	-6.71882	-7.82287	-7.70889	-6.7356	-5.91835	-5.53425	-5.569	-4.97421	-4.16546	-4.2831	-5.12173	-6.47905	-6.88417
	-11.4026	-10.6452	-9.62241	-8.17281	-6.47379	-5.745	-5.85784	-6.14675	-6.85126	-7.19019	-8.03453	-8.72109	-9.38554	-9.34041	-8.53513	-6.95397	-5.91986	-5.56058	-5.44612	-5.37187	-5.5998	-5.97569	-6.92085	-7.85657	-7.88986	-8.44897	-8.99588	-7.89409	-6.49191	-5.5252	-4.99985	-5.08982	-4.97929	-5.18312	-5.75604	-6.12823	-6.91687	-7.81381	-7.92112	-7.09093	-6.55804	-6.40116	-5.98407	-4.83408	-4.13384	-4.26453	-5.32172	-7.04409	-8.2079
	-12.0775	-12.5939	-11.7266	-9.86656	-7.75719	-6.6273	-6.3605	-6.78885	-6.94789	-7.45271	-8.05344	-8.51738	-9.56068	-9.47051	-8.93504	-7.57751	-6.8347	-6.6802	-6.55734	-6.27594	-6.75887	-7.28728	-8.12327	-8.54548	-8.85537	-9.61823	-10.6281	-9.82156	-7.77689	-6.79039	-6.47036	-6.34998	-6.59942	-6.36513	-6.48843	-6.69532	-7.44951	-8.34685	-8.45475	-7.63417	-7.10824	-6.29095	-5.97439	-5.5034	-4.95454	-5.06319	-6.08462	-7.94025	-10.1941
	-11.9571	-12.1012	-12.5564	-11.0215	-9.59708	-8.07948	-7.5298	-7.62703	-8.06273	-8.38931	-8.49971	-8.96995	-9.35804	-9.15303	-8.69845	-7.39522	-7.07913	-7.19418	-7.17126	-7.34164	-7.97419	-9.43569	-10.6544	-10.1396	-10.245	-11.3455	-12.5989	-11.7127	-9.60901	-8.29659	-8.09039	-7.8917	-7.54742	-6.91282	-6.74931	-6.98351	-7.38303	-8.48652	-8.85791	-8.74172	-7.52568	-6.51893	-6.11961	-6.17277	-6.64366	-6.90301	-7.90403	-8.91042	-10.1091
	-13.2621	-12.4883	-11.8549	-11.5438	-10.9887	-9.31079	-8.34049	-7.88553	-8.35156	-9.10203	-8.44453	-8.48133	-8.20212	-7.96042	-7.43294	-6.4646	-5.97382	-5.69827	-5.51821	-5.59675	-6.63661	-7.92901	-9.2068	-9.23292	-9.11139	-9.86085	-11.0663	-9.42438	-7.93711	-6.99048	-6.71844	-6.54339	-5.92402	-5.47754	-5.56075	-5.98955	-6.658	-7.73175	-8.32927	-8.0766	-7.07997	-6.45403	-6.25944	-6.35427	-7.23114	-8.29463	-9.93674	-10.2767	-9.75163
	-15.7203	-13.0597	-11.7942	-11.4497	-11.9388	-10.0833	-8.85256	-8.33811	-8.59438	-9.12695	-8.65364	-7.77149	-7.17979	-6.94957	-6.28699	-5.52529	-5.06162	-4.69957	-4.42095	-4.42428	-5.13331	-6.68515	-7.61748	-7.92589	-8.59428	-9.1217	-9.54153	-8.09434	-6.70529	-6.23489	-5.70761	-5.25012	-4.39646	-4.29938	-4.5617	-5.19053	-5.80368	-6.92149	-7.13717	-7.19689	-7.10424	-6.77351	-6.62973	-6.61699	-7.34445	-9.28663	-10.1982	-10.1171	-10.0077
	-17.1596	-14.117	-12.4868	-11.9568	-12.0383	-10.9402	-9.14747	-8.3156	-8.51848	-8.66806	-7.9108	-6.99914	-6.15305	-5.77413	-5.17432	-4.55284	-4.11117	-3.92379	-3.94343	-4.04098	-4.61019	-5.52385	-6.44543	-7.1786	-8.1489	-9.08265	-8.66286	-7.40931	-6.5021	-5.89576	-5.46535	-4.37741	-3.48491	-3.36538	-3.69214	-4.30472	-5.10737	-5.59728	-5.856	-5.9286	-6.39858	-7.06651	-7.39537	-7.37919	-7.52	-8.47474	-9.70994	-10.002	-9.61753
	-15.8156	-14.2656	-13.3201	-13.0886	-12.448	-11.3838	-10.0718	-8.75254	-8.34745	-8.30684	-7.31582	-6.3626	-5.8926	-4.96126	-4.30662	-3.54945	-3.11418	-3.17035	-3.3204	-3.74911	-4.48173	-4.9622	-5.48731	-6.63839	-7.56111	-8.63527	-7.83439	-6.69113	-5.80831	-5.51776	-4.78131	-3.58483	-2.8432	-2.85076	-3.07169	-3.49024	-4.28656	-4.66964	-5.18935	-5.32688	-5.76545	-7.08415	-8.44674	-8.92633	-8.22489	-8.12915	-8.9558	-10.2253	-9.63097
	-13.2394	-12.9865	-12.3143	-12.0852	-11.798	-11.099	-10.0064	-9.50497	-8.57241	-7.99871	-7.03377	-6.04046	-5.3702	-4.66038	-3.75331	-2.72854	-2.26263	-2.06521	-2.45843	-3.09971	-3.69509	-4.44221	-4.78609	-5.88307	-7.09445	-7.64568	-6.62472	-5.61908	-4.90608	-4.67058	-3.8819	-2.66133	-2.13003	-2.086	-2.50425	-2.83242	-3.29105	-4.289	-5.01778	-5.11062	-5.51769	-6.84434	-9.02106	-9.42612	-8.57059	-8.33243	-8.50896	-9.21417	-9.14274
	-11.8842	-12.4799	-12.1693	-11.3184	-10.5544	-10.1823	-9.63625	-9.37899	-8.87711	-8.04968	-7.12681	-6.3168	-5.53321	-4.82634	-3.99266	-3.00363	-2.30765	-1.84652	-1.89055	-2.45199	-2.89878	-3.47616	-4.08641	-4.82063	-6.0422	-6.17823	-5.07546	-4.39222	-3.97592	-3.78514	-3.06599	-2.07339	-1.7948	-2.06667	-2.49174	-2.71718	-3.25789	-4.53415	-5.70564	-5.91498	-6.07188	-6.73545	-8.1261	-9.15234	-8.45523	-7.85952	-8.1652	-8.49395	-8.68604
	-11.3718	-12.0073	-12.8536	-11.734	-10.4638	-9.6686	-9.45268	-9.22677	-8.93765	-8.97492	-7.81341	-7.31445	-6.48077	-5.77587	-5.0555	-4.30593	-3.56687	-3.01145	-2.81954	-2.8979	-3.26308	-3.68943	-4.19545	-5.30909	-6.31332	-6.18028	-5.34967	-4.66549	-4.47111	-4.46147	-3.5827	-2.69302	-2.46651	-3.13883	-3.55358	-3.71664	-4.22432	-5.39647	-7.00751	-7.62271	-7.48509	-7.50476	-7.81221	-8.27136	-8.58721	-8.2527	-8.19545	-8.46153	-8.90382
	-10.6303	-11.76	-13.1492	-12.5883	-11.7157	-10.6921	-9.97299	-9.89646	-9.74301	-9.99445	-9.85549	-9.15341	-8.22305	-7.52174	-6.80753	-6.18048	-5.4897	-5.02116	-4.67144	-4.69307	-4.68268	-5.02035	-5.43463	-6.41279	-6.85077	-6.45972	-6.16633	-5.91292	-5.86376	-5.73898	-4.98378	-4.43548	-4.15197	-4.7273	-5.60159	-5.69686	-6.0516	-7.10728	-8.37676	-9.6547	-9.46187	-9.36404	-9.06017	-8.85298	-8.96563	-9.60914	-9.41345	-9.20698	-8.75234
	-8.88179	-9.85185	-10.8326	-11.3048	-12.4162	-12.9128	-11.8886	-11.2238	-11.1541	-11.8966	-12.0355	-11.9425	-11.1182	-10.0801	-9.40719	-8.20002	-7.63401	-7.49459	-7.29904	-7.84144	-7.74941	-7.89754	-8.43563	-7.70052	-7.28625	-7.39408	-7.24559	-7.66397	-8.6616	-8.10806	-7.58226	-6.91186	-6.9057	-7.38802	-8.11424	-8.6753	-8.97508	-9.74353	-10.1216	-11.1391	-11.7153	-11.8394	-10.8107	-10.4419	-10.5787	-11.4916	-11.1922	-8.92751	-7.90517
	-7.577	-8.18587	-8.00521	-8.50546	-9.71258	-11.349	-12.5625	-11.8557	-11.9492	-13.0823	-13.647	-13.3647	-13.5684	-12.8422	-11.7697	-10.1506	-8.70352	-8.47163	-8.50086	-8.84481	-9.35886	-9.18063	-7.58429	-6.5641	-6.0421	-6.13105	-6.71976	-6.82537	-7.31454	-8.01504	-8.37154	-8.1922	-8.4948	-8.87047	-9.64744	-11.2959	-11.9192	-12.5185	-12.0615	-12.4472	-12.4249	-12.9723	-11.9684	-10.6557	-10.098	-9.61065	-9.5141	-7.63706	-6.55894
	-6.71527	-7.28335	-6.65615	-6.55264	-7.65375	-9.40198	-10.2046	-10.4922	-10.8065	-11.7146	-12.4872	-11.8816	-11.9575	-13.1172	-13.7571	-12.8409	-10.9636	-10.2768	-9.96727	-9.74146	-8.81582	-8.13899	-7.07469	-6.09418	-5.2115	-5.32054	-6.1787	-6.56303	-6.65435	-6.96043	-8.20778	-10.2398	-10.4778	-10.5229	-10.9036	-12.7076	-13.7166	-13.2535	-12.1755	-12.0264	-12.0631	-11.4476	-10.3738	-8.84438	-8.10198	-7.38221	-6.96326	-6.67095	-5.94304
	-6.49935	-6.7396	-6.08728	-5.93611	-6.77961	-8.47048	-8.87132	-8.99662	-10.2973	-11.7162	-12.1947	-11.1303	-10.2353	-11.1868	-12.3166	-12.2131	-11.5594	-10.726	-9.98312	-8.77341	-7.83981	-7.49477	-7.21576	-6.08004	-5.24389	-5.0766	-5.81012	-6.51745	-6.5995	-7.0275	-8.10064	-9.92839	-10.8396	-10.444	-10.2571	-10.7349	-11.7284	-11.7994	-11.9034	-11.8606	-12.7055	-11.4861	-9.62371	-8.25532	-7.22996	-6.38211	-5.53323	-5.77718	-5.94901
	-6.31984	-6.78438	-6.15324	-6.20636	-6.9383	-8.50291	-8.70063	-8.66761	-9.71925	-12.4603	-13.3467	-11.6196	-10.5706	-10.7856	-11.6095	-12.1825	-12.3222	-12.0428	-11.5621	-9.44838	-8.48857	-8.24142	-8.22815	-7.00743	-5.81057	-5.51106	-6.02047	-7.25392	-7.27322	-7.81018	-9.09795	-11.1817	-11.7131	-11.2648	-11.2745	-11.3337	-11.7788	-10.8312	-11.3104	-12.2214	-13.3548	-11.817	-9.96901	-8.66307	-7.66837	-6.66404	-5.45939	-5.5121	-6.20451
	-5.95966	-6.40512	-6.03891	-6.31419	-7.72215	-9.49888	-9.25667	-9.03566	-9.78505	-11.9772	-13.6686	-12.3931	-10.804	-10.9993	-11.1225	-11.0655	-11.0988	-11.0764	-11.623	-9.96055	-8.79415	-8.38276	-8.23959	-7.49989	-6.30082	-5.97711	-6.33935	-7.0304	-7.59671	-7.92854	-8.94601	-10.3481	-11.1392	-11.4261	-11.5638	-11.6894	-11.702	-10.5616	-10.521	-11.6308	-13.0769	-11.7288	-9.81201	-8.87014	-8.59263	-7.56865	-6.15661	-5.719	-5.73873
	-6.62004	-7.0089	-6.46329	-6.72143	-7.96996	-10.2875	-10.5016	-9.74765	-10.2092	-11.6689	-12.951	-12.9454	-12.5048	-12.7536	-13.0992	-12.126	-10.7861	-10.5791	-10.5137	-10.4926	-9.19886	-8.09027	-7.20185	-6.46939	-5.74379	-5.52416	-6.14399	-6.55771	-6.83959	-7.55227	-8.71533	-9.90686	-10.1802	-10.7054	-12.206	-14.3176	-13.4032	-12.1545	-11.857	-12.5196	-13.1414	-11.8932	-10.0087	-8.89472	-8.94196	-8.26199	-7.10271	-6.37835	-5.8036
	-7.82329	-8.39161	-7.90785	-7.96072	-9.09035	-10.6809	-12.2084	-11.7669	-11.5171	-12.5929	-12.9296	-12.39	-12.7832	-13.033	-12.7553	-10.9873	-9.0202	-8.57694	-8.36854	-8.622	-8.6244	-8.51276	-7.13039	-6.05595	-5.74687	-5.70689	-6.2843	-6.5475	-7.21378	-8.00168	-8.04361	-8.0494	-8.18217	-8.64337	-9.47901	-11.265	-12.6672	-13.2158	-13.1628	-14.0756	-14.1607	-13.1158	-11.3091	-9.96649	-9.68851	-9.35243	-8.9747	-7.30812	-6.79529
	-9.27815	-10.5367	-10.666	-10.0548	-10.8143	-11.5059	-11.5266	-11.4973	-11.5966	-11.6943	-11.6517	-10.7705	-10.4057	-10.4809	-10.3189	-9.58817	-7.82822	-6.9801	-6.57649	-7.0152	-7.28481	-7.19153	-7.51286	-6.72636	-6.24013	-6.51435	-6.64461	-6.98668	-7.70379	-7.06581	-6.90605	-6.65665	-6.75828	-7.01908	-7.58156	-8.29001	-9.46486	-11.0074	-11.5357	-12.0228	-12.0299	-12.3797	-11.2622	-10.3954	-10.1509	-10.6462	-10.4662	-8.84636	-8.14634
	-9.92148	-11.5046	-13.819	-13.2146	-11.7397	-10.9124	-10.507	-10.3075	-10.4857	-10.8505	-9.80794	-9.14693	-8.06693	-7.43398	-6.95221	-6.16964	-5.57906	-5.22836	-5.04951	-5.46417	-5.80426	-6.47722	-6.85858	-7.85145	-7.90317	-7.63753	-7.5123	-7.29057	-6.82307	-6.24467	-5.61903	-5.27824	-5.16044	-5.25959	-5.44388	-5.72008	-6.43299	-7.80189	-8.56758	-9.02686	-9.12916	-9.99224	-10.534	-10.3197	-10.3061	-10.4745	-10.4342	-10.3976	-9.55947
	-10.462	-11.5732	-12.7891	-12.3991	-11.4413	-10.2534	-9.43822	-9.06004	-8.61291	-8.91164	-8.41638	-7.83966	-6.80422	-5.64459	-4.74634	-3.89576	-3.4505	-3.14521	-3.21783	-3.43	-3.70318	-4.35068	-4.94754	-5.8862	-7.00832	-6.77315	-5.89025	-5.22587	-4.92718	-4.67807	-3.73002	-2.9851	-2.94259	-3.51594	-3.84532	-3.87263	-4.52273	-5.88946	-6.93321	-7.26679	-7.37436	-8.15157	-9.10072	-9.68914	-9.24625	-9.08684	-9.25681	-9.09587	-9.13448
	-11.5813	-11.616	-11.6075	-11.3409	-11.1089	-10.544	-9.23901	-8.90568	-7.97018	-7.51034	-6.96449	-6.44985	-5.95688	-4.88052	-3.74511	-2.85131	-2.46854	-2.35814	-2.30733	-2.6151	-2.91022	-3.43932	-4.14059	-5.23278	-6.45854	-6.3745	-5.38715	-4.61635	-4.25171	-4.18075	-3.24823	-2.10699	-1.78936	-2.24617	-2.78822	-3.08664	-3.57028	-4.7661	-6.12137	-6.4174	-6.6898	-7.48251	-8.49875	-9.03249	-8.43438	-8.2316	-8.73203	-8.9041	-8.70672
	-13.8825	-12.1141	-11.2542	-11.4274	-10.9329	-10.5629	-9.99449	-9.06839	-8.4522	-7.63301	-6.5252	-5.86364	-5.45738	-4.92031	-4.03245	-3.00816	-2.55649	-2.37437	-2.62422	-2.87079	-3.37685	-3.85751	-4.41437	-5.54302	-6.74863	-7.26778	-5.99279	-5.10557	-4.81272	-4.7047	-3.80756	-2.42214	-1.85888	-2.15658	-2.71096	-3.02516	-3.47907	-4.43749	-5.68392	-6.32338	-6.69985	-7.62177	-9.01001	-9.10662	-8.51591	-8.33424	-8.74591	-9.35437	-9.05355
	-15.6172	-13.9961	-12.588	-12.139	-11.7747	-10.5722	-9.98537	-9.6141	-9.13793	-8.48206	-6.98484	-6.00486	-5.5549	-5.12618	-4.50176	-3.84297	-3.48564	-3.36305	-3.5941	-4.14177	-5.02255	-5.80739	-6.20355	-7.1962	-8.39923	-9.66599	-8.36968	-6.83915	-6.10366	-6.20558	-5.60609	-3.99203	-3.02194	-3.03798	-3.53887	-3.80706	-4.13812	-4.69122	-5.55551	-6.00646	-6.58839	-7.40042	-8.86923	-9.87306	-9.43923	-9.32394	-9.75563	-10.4899	-10.1154
	-14.5397	-13.4726	-13.2591	-12.3796	-12.0547	-10.4834	-9.01754	-8.72162	-9.11255	-9.23492	-8.0248	-6.74152	-6.09638	-5.6433	-5.24513	-4.52793	-4.04751	-3.92184	-3.9612	-4.51516	-5.71475	-6.924	-7.52753	-8.20858	-9.28506	-10.5709	-10.3041	-8.17895	-6.80146	-6.4136	-6.04585	-4.8393	-3.96718	-3.72315	-4.0068	-4.63954	-5.29261	-5.69221	-6.19475	-6.27425	-6.4886	-7.23134	-8.27678	-9.04321	-9.50868	-9.97099	-10.2119	-10.6504	-10.5114
	-14.3017	-12.7871	-12.3057	-12.3377	-11.8473	-10.2199	-8.65819	-7.79307	-8.1873	-8.85971	-8.65056	-7.8633	-7.12653	-6.67126	-6.1745	-5.73776	-5.22625	-4.96944	-4.71437	-5.04947	-6.11632	-7.74585	-8.52217	-8.65942	-9.49653	-10.9414	-11.2686	-9.21268	-7.42715	-6.67582	-6.38707	-5.87093	-4.78184	-4.60963	-4.93644	-5.52436	-6.5611	-7.6351	-7.64884	-7.42995	-6.84801	-7.03964	-7.53436	-7.96037	-8.41457	-9.74079	-10.7261	-10.8984	-10.8366
	-13.1228	-12.7193	-11.2906	-10.8259	-11.0076	-9.48021	-8.40699	-7.50541	-7.68229	-8.4284	-8.59749	-8.83131	-8.4213	-8.2598	-7.57442	-6.7998	-6.67921	-6.31152	-6.07954	-5.86113	-6.63629	-8.09542	-9.42159	-9.36834	-9.48068	-10.51	-12.0336	-10.3991	-8.43934	-7.19153	-6.78279	-6.86361	-6.19141	-5.60264	-5.73791	-6.31876	-7.22426	-8.82737	-9.42047	-8.89832	-8.04982	-7.48023	-7.20816	-7.01482	-7.39191	-8.34043	-10.3645	-11.1982	-11.109
	-12.9594	-12.1289	-11.2771	-9.58496	-9.08761	-8.42429	-7.9181	-7.47629	-7.46279	-8.077	-8.27262	-9.01977	-9.25085	-9.22469	-9.1649	-7.95897	-7.56565	-7.67278	-7.5748	-7.29827	-7.6696	-8.74333	-10.3274	-10.4641	-10.2006	-10.6161	-11.9226	-11.4343	-9.4731	-8.2979	-7.75176	-7.65473	-7.89363	-7.27129	-6.84641	-7.17653	-7.76897	-8.96411	-9.47006	-9.38065	-8.38633	-7.53256	-7.06626	-6.49726	-6.69192	-7.31923	-9.07026	-10.6129	-11.1982
	-11.9964	-11.4078	-10.636	-9.05815	-7.44506	-6.74517	-6.58506	-7.04383	-7.14476	-7.65076	-7.94818	-8.29216	-9.3461	-9.21539	-8.89272	-7.31627	-6.55555	-6.72758	-6.865	-7.03353	-7.27069	-8.13287	-9.83333	-10.5005	-10.5244	-10.7209	-11.6045	-11.1078	-8.97983	-7.38762	-6.87079	-6.9561	-6.9364	-6.94868	-6.8111	-6.81059	-7.49306	-8.19647	-8.33845	-7.99429	-7.99085	-7.20936	-6.5271	-5.78529	-5.65001	-6.24383	-7.44142	-9.07026	-10.3645
	-9.95122	-10.404	-9.64402	-8.50451	-6.62532	-5.63208	-5.50824	-5.98712	-6.94639	-7.36639	-8.09699	-8.10826	-8.69983	-9.2223	-8.58429	-6.89596	-5.66096	-5.4646	-5.96168	-6.17792	-6.53741	-6.96788	-8.32919	-9.70502	-9.71811	-9.94657	-10.2751	-9.30173	-7.82755	-6.47349	-5.56274	-5.55084	-5.61918	-5.61279	-6.19567	-6.56405	-7.31097	-8.21643	-8.00807	-7.18974	-6.76418	-6.74439	-6.30886	-5.51858	-5.10155	-5.42397	-6.24383	-7.31923	-8.34043
	-8.99001	-8.88522	-8.89767	-8.32745	-6.44017	-5.33079	-5.17642	-5.50434	-6.94063	-7.36992	-8.1191	-8.6635	-8.91402	-9.64341	-8.89034	-7.36936	-5.89665	-5.37994	-5.78705	-6.20817	-6.4271	-6.80084	-7.82398	-9.12353	-9.83379	-10.2393	-10.1397	-8.86388	-7.66735	-6.26474	-5.66706	-5.27038	-4.9911	-4.74586	-5.30225	-6.5447	-7.54787	-8.74985	-8.49668	-7.5429	-6.48591	-6.15739	-6.13955	-5.68845	-5.059	-5.10155	-5.65001	-6.69192	-7.39191
	-9.35765	-8.45049	-8.17319	-7.88451	-6.8688	-5.64825	-5.51578	-5.85283	-6.93245	-8.07075	-8.79712	-9.42061	-9.81771	-10.3382	-9.88284	-8.22738	-7.07253	-6.33376	-6.65523	-7.17837	-7.41524	-7.84496	-8.80797	-10.1571	-9.87756	-9.87856	-10.0171	-9.65514	-8.5105	-7.37055	-6.63809	-6.63822	-5.50014	-5.03359	-5.30952	-6.45818	-8.33879	-10.0718	-9.16006	-7.84413	-6.63955	-6.11547	-6.08698	-6.18303	-5.68845	-5.51858	-5.78529	-6.49726	-7.01482
	-10.1829	-8.92433	-8.18355	-7.64056	-6.91288	-6.22667	-5.94938	-6.51558	-7.24423	-8.39923	-9.34953	-10.1809	-10.4362	-10.5139	-9.95928	-8.8054	-7.74168	-7.51314	-7.95095	-8.73349	-9.18438	-9.64864	-10.1963	-8.93249	-8.52436	-8.47915	-8.45049	-8.09694	-8.96486	-8.94438	-8.62898	-8.41177	-6.65098	-5.7782	-5.84255	-6.6559	-8.05648	-10.5763	-9.35359	-7.85947	-6.54907	-5.84159	-5.82619	-6.08698	-6.13955	-6.30886	-6.5271	-7.06626	-7.20816
	-10.472	-9.35137	-8.3074	-7.84209	-6.87519	-6.63658	-6.39518	-7.03309	-8.00364	-8.84496	-10.1323	-10.8952	-10.8875	-11.0808	-10.4877	-9.25483	-8.58766	-8.1711	-8.64289	-9.27658	-9.55357	-8.63769	-7.2508	-6.1217	-6.0558	-6.0812	-5.65256	-5.6144	-5.80132	-7.20013	-8.87804	-8.91973	-7.13442	-6.45633	-6.56952	-7.37205	-8.72328	-9.77834	-9.32475	-8.64805	-6.76072	-6.02698	-5.84159	-6.11547	-6.15739	-6.74439	-7.20936	-7.53256	-7.48023
	-10.0751	-9.92948	-8.77059	-8.45947	-7.56386	-7.32156	-7.2272	-7.83901	-8.79835	-9.85401	-10.2567	-9.05143	-8.82422	-9.05263	-8.88677	-9.15053	-9.55349	-9.87831	-9.86392	-9.11255	-7.83948	-6.58016	-5.74125	-4.91396	-4.75404	-5.29618	-4.71018	-4.29384	-4.64922	-5.52604	-7.22155	-8.45762	-7.86708	-7.25565	-7.23303	-7.07198	-7.14357	-7.39639	-7.07942	-7.66702	-7.37998	-6.76072	-6.54907	-6.63955	-6.48591	-6.76418	-7.99085	-8.38633	-8.04982
	-9.50975	-9.81106	-9.51658	-9.42199	-8.74115	-8.43334	-8.38605	-9.13432	-10.4902	-11.628	-9.25386	-8.13285	-8.03539	-7.7628	-7.76841	-8.00192	-8.34004	-8.83021	-8.81953	-8.13842	-7.50667	-6.73068	-5.86141	-5.26401	-5.09526	-5.7218	-5.71717	-4.9303	-4.86619	-5.69457	-7.11714	-7.45244	-6.61186	-6.29465	-6.08399	-6.12525	-5.97263	-5.85846	-5.72493	-6.52446	-7.66702	-8.64805	-7.85947	-7.84413	-7.5429	-7.18974	-7.99429	-9.38065	-8.89832
	-9.54622	-9.75185	-9.67801	-10.1152	-9.89176	-9.61259	-9.43631	-10.2087	-11.7112	-12.2155	-9.33666	-8.0029	-7.43176	-7.37517	-6.93645	-7.3795	-8.02114	-8.94077	-9.42288	-9.12419	-8.87636	-8.80921	-8.04186	-7.23407	-7.50076	-8.04236	-8.07878	-7.22143	-6.78824	-7.4218	-8.85036	-8.56945	-6.92461	-6.20592	-6.28681	-5.91661	-5.67612	-5.09052	-5.04359	-5.72493	-7.07942	-9.32475	-9.35359	-9.16006	-8.49668	-8.00807	-8.33845	-9.47006	-9.42047
	-9.15994	-9.5318	-9.63842	-10.0545	-9.73334	-9.27602	-9.39939	-10.9936	-13.0352	-14.3456	-10.5523	-8.81934	-7.89887	-7.38233	-6.72787	-6.84565	-7.56785	-8.66276	-8.64855	-8.54207	-8.88846	-9.30985	-9.13143	-8.30877	-8.31456	-9.43464	-9.24552	-8.0987	-7.50013	-7.49847	-8.47419	-8.2576	-6.61697	-5.92039	-6.02951	-6.19433	-6.15565	-5.37144	-5.09052	-5.85846	-7.39639	-9.77834	-10.5763	-10.0718	-8.74985	-8.21643	-8.19647	-8.96411	-8.82737
	-8.40711	-8.50342	-8.77442	-8.9385	-8.51647	-7.91267	-7.68454	-8.75632	-10.6267	-12.9052	-10.4447	-9.03093	-8.21398	-7.44219	-6.29342	-6.09571	-6.44733	-7.033	-7.03727	-6.89269	-7.4718	-8.42534	-8.77575	-8.2638	-8.16361	-8.82458	-8.87476	-7.88172	-6.92171	-6.94949	-7.19991	-6.63511	-5.38457	-4.50509	-4.7004	-5.16975	-6.5063	-6.15565	-5.67612	-5.97263	-7.14357	-8.72328	-8.05648	-8.33879	-7.54787	-7.31097	-7.49306	-7.76897	-7.22426
	-7.46487	-7.68981	-7.86885	-8.38775	-7.63259	-6.87527	-6.50741	-7.49072	-8.94148	-10.2909	-9.93201	-8.20595	-7.50508	-6.87321	-5.80197	-5.56317	-6.20662	-6.89222	-7.12665	-7.07559	-7.64727	-9.00382	-8.71215	-7.45145	-6.74088	-6.96659	-7.14526	-6.99887	-7.19454	-7.4763	-7.81037	-7.1874	-5.55544	-4.34517	-4.07138	-4.18983	-5.16975	-6.19433	-5.91661	-6.12525	-7.07198	-7.37205	-6.6559	-6.45818	-6.5447	-6.56405	-6.81059	-7.17653	-6.31876
	-6.76521	-6.90693	-7.22756	-7.93582	-7.30301	-6.22972	-5.83044	-6.50201	-8.10878	-8.92085	-9.45985	-7.83807	-7.25987	-6.68148	-5.92461	-5.91416	-6.88936	-8.50607	-8.6335	-8.977	-9.73523	-8.69609	-7.69222	-6.95511	-6.30661	-6.22539	-6.30705	-6.16072	-6.80912	-7.67489	-9.42082	-9.44849	-7.48903	-5.69652	-4.71574	-4.07138	-4.7004	-6.02951	-6.28681	-6.08399	-7.23303	-6.56952	-5.84255	-5.30952	-5.30225	-6.19567	-6.8111	-6.84641	-5.73791
	-6.53967	-6.58176	-6.88462	-7.61352	-6.86886	-5.85511	-5.59741	-6.34838	-7.98769	-8.68667	-9.6305	-7.74593	-7.46773	-6.65352	-5.94298	-6.11263	-7.21144	-9.22497	-10.7412	-11.3696	-9.5153	-8.4999	-7.23987	-6.73625	-6.68622	-6.71456	-6.52931	-6.13769	-6.38063	-7.2735	-8.37555	-10.4219	-9.43503	-7.68622	-5.69652	-4.34517	-4.50509	-5.92039	-6.20592	-6.29465	-7.25565	-6.45633	-5.7782	-5.03359	-4.74586	-5.61279	-6.94868	-7.27129	-5.60264
	-6.60037	-6.4432	-6.95881	-7.68326	-7.25634	-5.93539	-5.77732	-6.88325	-8.82667	-9.33412	-10.4529	-8.41183	-8.00397	-7.67037	-6.71904	-7.14758	-8.49437	-10.6114	-12.5735	-11.2214	-9.68506	-8.82585	-7.46967	-7.01796	-7.28652	-7.61472	-7.42322	-6.78382	-6.72798	-7.24665	-7.59786	-8.77152	-10.5505	-9.43503	-7.48903	-5.55544	-5.38457	-6.61697	-6.92461	-6.61186	-7.86708	-7.13442	-6.65098	-5.50014	-4.9911	-5.61918	-6.9364	-7.89363	-6.19141
	-7.20849	-6.93728	-7.29172	-8.15145	-7.14744	-6.23624	-6.30426	-7.80105	-10.7087	-11.2366	-10.962	-9.38895	-9.42457	-9.22283	-8.66411	-9.24103	-10.9044	-12.7793	-10.6064	-9.75901	-9.70283	-8.79465	-7.31982	-7.04416	-7.54018	-8.46685	-7.9782	-7.03142	-7.14613	-7.43685	-7.09375	-7.52438	-8.77152	-10.4219	-9.44849	-7.1874	-6.63511	-8.2576	-8.56945	-7.45244	-8.45762	-8.91973	-8.41177	-6.63822	-5.27038	-5.55084	-6.9561	-7.65473	-6.86361
	-8.12069	-7.4887	-7.82477	-8.71991	-7.44784	-6.10101	-6.32375	-7.88503	-10.5725	-11.304	-9.19566	-8.62613	-9.37788	-9.52153	-9.37624	-10.7287	-12.6361	-10.8248	-8.9629	-8.20763	-8.77286	-9.51473	-7.96206	-7.57625	-8.28606	-9.34607	-8.85031	-7.56971	-7.32155	-7.95262	-7.39393	-7.09375	-7.59786	-8.37555	-9.42082	-7.81037	-7.19991	-8.47419	-8.85036	-7.11714	-7.22155	-8.87804	-8.62898	-6.63809	-5.66706	-5.56274	-6.87079	-7.75176	-6.78279
	-8.99314	-8.33086	-8.35764	-9.27001	-7.77675	-6.45389	-6.5233	-8.70594	-11.1636	-9.54817	-7.3299	-6.96401	-7.97222	-8.4175	-8.53978	-10.5012	-11.026	-9.71487	-7.97049	-7.49178	-8.57802	-10.1399	-9.86567	-9.78976	-10.116	-11.1907	-10.6096	-8.79665	-7.88295	-8.21634	-7.95262	-7.43685	-7.24665	-7.2735	-7.67489	-7.4763	-6.94949	-7.49847	-7.4218	-5.69457	-5.52604	-7.20013	-8.94438	-7.37055	-6.26474	-6.47349	-7.38762	-8.2979	-7.19153
	-9.88226	-8.7543	-9.2346	-10.5327	-8.55898	-7.05401	-7.29444	-9.63932	-12.0356	-8.32119	-6.25706	-6.26509	-7.65222	-8.06195	-8.2954	-9.33291	-9.20699	-9.0564	-7.45921	-6.93017	-8.23726	-10.5053	-10.3774	-8.38699	-7.92483	-8.80267	-8.39613	-7.42229	-7.70187	-7.88295	-7.32155	-7.14613	-6.72798	-6.38063	-6.80912	-7.19454	-6.92171	-7.50013	-6.78824	-4.86619	-4.64922	-5.80132	-8.96486	-8.5105	-7.66735	-7.82755	-8.97983	-9.4731	-8.43934
	-10.6893	-9.82067	-10.0968	-11.9986	-9.98507	-8.38708	-8.56059	-11.3394	-11.0111	-7.64503	-6.02116	-6.14619	-8.17558	-8.90701	-9.00854	-8.66946	-8.50095	-8.86669	-8.14722	-7.5377	-8.78702	-11.7935	-9.42362	-7.42493	-6.95252	-7.71418	-7.82853	-7.1623	-7.42229	-8.79665	-7.56971	-7.03142	-6.78382	-6.13769	-6.16072	-6.99887	-7.88172	-8.0987	-7.22143	-4.9303	-4.29384	-5.6144	-8.09694	-9.65514	-8.86388	-9.30173	-11.1078	-11.4343	-10.3991
	-11.5493	-10.6669	-11.3525	-13.071	-11.4351	-10.0003	-10.0657	-12.1504	-11.0403	-7.57068	-6.15191	-6.60131	-8.88971	-10.743	-11.0891	-9.17935	-8.64626	-9.27246	-8.99241	-9.02116	-10.6207	-13.4228	-9.89173	-7.47337	-6.52346	-7.32614	-7.81695	-7.82853	-8.39613	-10.6096	-8.85031	-7.9782	-7.42322	-6.52931	-6.30705	-7.14526	-8.87476	-9.24552	-8.07878	-5.71717	-4.71018	-5.65256	-8.45049	-10.0171	-10.1397	-10.2751	-11.6045	-11.9226	-12.0336
	-12.3463	-11.0558	-10.9007	-12.4996	-10.819	-9.62485	-10.5594	-11.6295	-10.8827	-7.93439	-6.26446	-6.54814	-9.02694	-11.0478	-12.35	-9.6799	-8.43113	-8.703	-8.82888	-9.13084	-11.3004	-13.6694	-10.1895	-7.78712	-6.70644	-6.97551	-7.32614	-7.71418	-8.80267	-11.1907	-9.34607	-8.46685	-7.61472	-6.71456	-6.22539	-6.96659	-8.82458	-9.43464	-8.04236	-5.7218	-5.29618	-6.0812	-8.47915	-9.87856	-10.2393	-9.94657	-10.7209	-10.6161	-10.51
	-11.9688	-10.9932	-10.5254	-11.4025	-9.85548	-8.84325	-9.68854	-11.5697	-10.4553	-7.73243	-6.22136	-6.1073	-8.11448	-9.95301	-11.2283	-9.61487	-8.22657	-7.91496	-8.02671	-8.36215	-10.0821	-12.8748	-9.59029	-7.66335	-6.66391	-6.70644	-6.52346	-6.95252	-7.92483	-10.116	-8.28606	-7.54018	-7.28652	-6.68622	-6.30661	-6.74088	-8.16361	-8.31456	-7.50076	-5.09526	-4.75404	-6.0558	-8.52436	-9.87756	-9.83379	-9.71811	-10.5244	-10.2006	-9.48068
	-10.7622	-10.1771	-10.3721	-10.7999	-9.01427	-8.29394	-8.73609	-11.5973	-11.1243	-8.08141	-6.80978	-6.65543	-7.92605	-9.25059	-10.8759	-10.1091	-8.91851	-8.43341	-8.04217	-8.27545	-9.5557	-11.8247	-9.98194	-8.68565	-7.66335	-7.78712	-7.47337	-7.42493	-8.38699	-9.78976	-7.57625	-7.04416	-7.01796	-6.73625	-6.95511	-7.45145	-8.2638	-8.30877	-7.23407	-5.26401	-4.91396	-6.1217	-8.93249	-10.1571	-9.12353	-9.70502	-10.5005	-10.4641	-9.36834
	-9.50762	-9.39102	-9.8115	-10.6434	-8.43348	-7.49409	-8.27814	-10.3478	-12.9404	-9.30478	-7.88661	-7.7649	-9.02387	-9.45477	-10.514	-11.8593	-10.527	-9.78403	-8.96859	-9.04976	-9.85404	-11.3842	-11.1845	-9.98194	-9.59029	-10.1895	-9.89173	-9.42362	-10.3774	-9.86567	-7.96206	-7.31982	-7.46967	-7.23987	-7.69222	-8.71215	-8.77575	-9.13143	-8.04186	-5.86141	-5.74125	-7.2508	-10.1963	-8.80797	-7.82398	-8.32919	-9.83333	-10.3274	-9.42159
	-8.0625	-8.16508	-8.80683	-9.9236	-8.06164	-6.95165	-7.57595	-9.56964	-11.915	-10.6175	-8.69692	-8.41063	-9.53601	-9.88345	-10.0676	-12.6777	-12.6275	-11.813	-10.7012	-10.2416	-10.7871	-11.9067	-11.3842	-11.8247	-12.8748	-13.6694	-13.4228	-11.7935	-10.5053	-10.1399	-9.51473	-8.79465	-8.82585	-8.4999	-8.69609	-9.00382	-8.42534	-9.30985	-8.80921	-6.73068	-6.58016	-8.63769	-9.64864	-7.84496	-6.80084	-6.96788	-8.13287	-8.74333	-8.09542
	-7.27012	-7.06162	-8.06318	-8.85527	-7.68189	-6.5248	-6.99062	-8.85995	-11.4014	-11.4228	-9.6339	-9.15223	-9.62668	-9.61298	-9.36809	-10.7917	-13.9201	-12.8084	-10.8872	-10.1142	-10.531	-10.7871	-9.85404	-9.5557	-10.0821	-11.3004	-10.6207	-8.78702	-8.23726	-8.57802	-8.77286	-9.70283	-9.68506	-9.5153	-9.73523	-7.64727	-7.4718	-8.88846	-8.87636	-7.50667	-7.83948	-9.55357	-9.18438	-7.41524	-6.4271	-6.53741	-7.27069	-7.6696	-6.63629
	-7.06541	-6.58736	-7.08852	-8.17481	-6.9511	-5.92833	-6.23696	-8.1871	-10.848	-11.6746	-11.0615	-9.86639	-10.075	-9.59494	-8.75614	-9.68183	-12.2584	-14.9506	-11.9544	-10.1628	-10.1142	-10.2416	-9.04976	-8.27545	-8.36215	-9.13084	-9.02116	-7.5377	-6.93017	-7.49178	-8.20763	-9.75901	-11.2214	-11.3696	-8.977	-7.07559	-6.89269	-8.54207	-9.12419	-8.13842	-9.11255	-9.27658	-8.73349	-7.17837	-6.20817	-6.17792	-7.03353	-7.29827	-5.86113
	-7.14782	-6.54263	-6.8199	-7.69799	-6.97985	-5.7879	-5.82295	-7.46831	-10.1786	-11.4231	-13.0195	-10.7447	-10.6997	-9.95168	-8.70358	-9.11085	-11.2178	-13.7611	-15.1491	-11.9544	-10.8872	-10.7012	-8.96859	-8.04217	-8.02671	-8.82888	-8.99241	-8.14722	-7.45921	-7.97049	-8.9629	-10.6064	-12.5735	-10.7412	-8.6335	-7.12665	-7.03727	-8.64855	-9.42288	-8.81953	-9.86392	-8.64289	-7.95095	-6.65523	-5.78705	-5.96168	-6.865	-7.5748	-6.07954
	-7.02971	-6.73387	-6.83806	-7.675	-7.12018	-6.2066	-5.82491	-7.04107	-9.62007	-11.0618	-12.9087	-10.8345	-10.399	-9.68415	-8.53876	-8.65453	-10.1966	-12.9846	-13.7611	-14.9506	-12.8084	-11.813	-9.78403	-8.43341	-7.91496	-8.703	-9.27246	-8.86669	-9.0564	-9.71487	-10.8248	-12.7793	-10.6114	-9.22497	-8.50607	-6.89222	-7.033	-8.66276	-8.94077	-8.83021	-9.87831	-8.1711	-7.51314	-6.33376	-5.37994	-5.4646	-6.72758	-7.67278	-6.31152
	-7.33132	-7.18914	-7.13945	-7.886	-7.72048	-6.84342	-6.6011	-7.43021	-9.64504	-11.2504	-12.2926	-9.93318	-9.44609	-8.86837	-7.60249	-7.42531	-8.34372	-10.1966	-11.2178	-12.2584	-13.9201	-12.6275	-10.527	-8.91851	-8.22657	-8.43113	-8.64626	-8.50095	-9.20699	-11.026	-12.6361	-10.9044	-8.49437	-7.21144	-6.88936	-6.20662	-6.44733	-7.56785	-8.02114	-8.34004	-9.55349	-8.58766	-7.74168	-7.07253	-5.89665	-5.66096	-6.55555	-7.56565	-6.67921
	-7.85391	-8.07009	-8.17023	-8.49905	-8.43671	-7.8519	-7.5823	-8.67686	-10.6601	-12.5557	-11.7783	-9.49197	-8.64371	-8.31752	-7.09932	-7.01966	-7.42531	-8.65453	-9.11085	-9.68183	-10.7917	-12.6777	-11.8593	-10.1091	-9.61487	-9.6799	-9.17935	-8.66946	-9.33291	-10.5012	-10.7287	-9.24103	-7.14758	-6.11263	-5.91416	-5.56317	-6.09571	-6.84565	-7.3795	-8.00192	-9.15053	-9.25483	-8.8054	-8.22738	-7.36936	-6.89596	-7.31627	-7.95897	-6.7998
	-8.97988	-9.35522	-9.4818	-9.88413	-9.4219	-9.16625	-9.00979	-10.0825	-12.5497	-15.2513	-12.022	-9.73787	-8.72505	-8.20068	-7.43498	-7.09932	-7.60249	-8.53876	-8.70358	-8.75614	-9.36809	-10.0676	-10.514	-10.8759	-11.2283	-12.35	-11.0891	-9.00854	-8.2954	-8.53978	-9.37624	-8.66411	-6.71904	-5.94298	-5.92461	-5.80197	-6.29342	-6.72787	-6.93645	-7.76841	-8.88677	-10.4877	-9.95928	-9.88284	-8.89034	-8.58429	-8.89272	-9.1649	-7.57442
	-9.4896	-10.0036	-9.97934	-10.4191	-9.96882	-9.61822	-9.70824	-11.225	-13.7225	-16.4263	-12.3438	-10.2953	-9.46781	-8.98697	-8.20068	-8.31752	-8.86837	-9.68415	-9.95168	-9.59494	-9.61298	-9.88345	-9.45477	-9.25059	-9.95301	-11.0478	-10.743	-8.90701	-8.06195	-8.4175	-9.52153	-9.22283	-7.67037	-6.65352	-6.68148	-6.87321	-7.44219	-7.38233	-7.37517	-7.7628	-9.05263	-11.0808	-10.5139	-10.3382	-9.64341	-9.2223	-9.21539	-9.22469	-8.2598
	-9.69231	-10.0421	-10.1575	-10.4179	-9.95242	-9.80171	-9.6541	-10.9486	-13.1133	-14.6616	-11.826	-10.3117	-10.0787	-9.46781	-8.72505	-8.64371	-9.44609	-10.399	-10.6997	-10.075	-9.62668	-9.53601	-9.02387	-7.92605	-8.11448	-9.02694	-8.88971	-8.17558	-7.65222	-7.97222	-9.37788	-9.42457	-8.00397	-7.46773	-7.25987	-7.50508	-8.21398	-7.89887	-7.43176	-8.03539	-8.82422	-10.8875	-10.4362	-9.81771	-8.91402	-8.69983	-9.3461	-9.25085	-8.4213
	-10.5113	-10.1596	-9.9001	-9.98485	-9.32961	-9.33572	-9.54834	-10.4906	-12.4017	-14.3834	-11.6087	-10.5734	-10.3117	-10.2953	-9.73787	-9.49197	-9.93318	-10.8345	-10.7447	-9.86639	-9.15223	-8.41063	-7.7649	-6.65543	-6.1073	-6.54814	-6.60131	-6.14619	-6.26509	-6.96401	-8.62613	-9.38895	-8.41183	-7.74593	-7.83807	-8.20595	-9.03093	-8.81934	-8.0029	-8.13285	-9.05143	-10.8952	-10.1809	-9.42061	-8.6635	-8.10826	-8.29216	-9.01977	-8.83131
	-11.1035	-10.9287	-9.88533	-9.51874	-8.80307	-8.56024	-8.7939	-10.0804	-11.6706	-13.3278	-13.1902	-11.6087	-11.826	-12.3438	-12.022	-11.7783	-12.2926	-12.9087	-13.0195	-11.0615	-9.6339	-8.69692	-7.88661	-6.80978	-6.22136	-6.26446	-6.15191	-6.02116	-6.25706	-7.3299	-9.19566	-10.962	-10.4529	-9.6305	-9.45985	-9.93201	-10.4447	-10.5523	-9.33666	-9.25386	-10.2567	-10.1323	-9.34953	-8.79712	-8.1191	-8.09699	-7.94818	-8.27262	-8.59749
	-11.7227	-11.2643	-10.394	-9.31753	-8.1355	-7.67765	-7.73595	-8.76865	-10.4664	-12.1594	-13.3278	-14.3834	-14.6616	-16.4263	-15.2513	-12.5557	-11.2504	-11.0618	-11.4231	-11.6746	-11.4228	-10.6175	-9.30478	-8.08141	-7.73243	-7.93439	-7.57068	-7.64503	-8.32119	-9.54817	-11.304	-11.2366	-9.33412	-8.68667	-8.92085	-10.2909	-12.9052	-14.3456	-12.2155	-11.628	-9.85401	-8.84496	-8.39923	-8.07075	-7.36992	-7.36639	-7.65076	-8.077	-8.4284
	-10.8035	-10.3597	-9.54363	-8.92616	-7.51248	-7.03177	-6.9015	-7.61262	-9.09839	-10.4664	-11.6706	-12.4017	-13.1133	-13.7225	-12.5497	-10.6601	-9.64504	-9.62007	-10.1786	-10.848	-11.4014	-11.915	-12.9404	-11.1243	-10.4553	-10.8827	-11.0403	-11.0111	-12.0356	-11.1636	-10.5725	-10.7087	-8.82667	-7.98769	-8.10878	-8.94148	-10.6267	-13.0352	-11.7112	-10.4902	-8.79835	-8.00364	-7.24423	-6.93245	-6.94063	-6.94639	-7.14476	-7.46279	-7.68229
	-10.2671	-9.73486	-8.75201	-8.09305	-7.04544	-6.29822	-6.02113	-6.34063	-7.61262	-8.76865	-10.0804	-10.4906	-10.9486	-11.225	-10.0825	-8.67686	-7.43021	-7.04107	-7.46831	-8.1871	-8.85995	-9.56964	-10.3478	-11.5973	-11.5697	-11.6295	-12.1504	-11.3394	-9.63932	-8.70594	-7.88503	-7.80105	-6.88325	-6.34838	-6.50201	-7.49072	-8.75632	-10.9936	-10.2087	-9.13432	-7.83901	-7.03309	-6.51558	-5.85283	-5.50434	-5.98712	-7.04383	-7.47629	-7.50541
	-10.869	-9.80002	-8.75739	-7.90919	-6.7655	-6.16676	-5.89185	-6.02113	-6.9015	-7.73595	-8.7939	-9.54834	-9.6541	-9.70824	-9.00979	-7.5823	-6.6011	-5.82491	-5.82295	-6.23696	-6.99062	-7.57595	-8.27814	-8.73609	-9.68854	-10.5594	-10.0657	-8.56059	-7.29444	-6.5233	-6.32375	-6.30426	-5.77732	-5.59741	-5.83044	-6.50741	-7.68454	-9.39939	-9.43631	-8.38605	-7.2272	-6.39518	-5.94938	-5.51578	-5.17642	-5.50824	-6.58506	-7.9181	-8.40699
	-12.5707	-11.0192	-9.72309	-8.39786	-7.10959	-6.282	-6.16676	-6.29822	-7.03177	-7.67765	-8.56024	-9.33572	-9.80171	-9.61822	-9.16625	-7.8519	-6.84342	-6.2066	-5.7879	-5.92833	-6.5248	-6.95165	-7.49409	-8.29394	-8.84325	-9.62485	-10.0003	-8.38708	-7.05401	-6.45389	-6.10101	-6.23624	-5.93539	-5.85511	-6.22972	-6.87527	-7.91267	-9.27602	-9.61259	-8.43334	-7.32156	-6.63658	-6.22667	-5.64825	-5.33079	-5.63208	-6.74517	-8.42429	-9.48021
	-13.6213	-13.1043	-11.6531	-10.0727	-8.32351	-7.10959	-6.7655	-7.04544	-7.51248	-8.1355	-8.80307	-9.32961	-9.95242	-9.96882	-9.4219	-8.43671	-7.72048	-7.12018	-6.97985	-6.9511	-7.68189	-8.06164	-8.43348	-9.01427	-9.85548	-10.819	-11.4351	-9.98507	-8.55898	-7.77675	-7.44784	-7.14744	-7.25634	-6.86886	-7.30301	-7.63259	-8.51647	-9.73334	-9.89176	-8.74115	-7.56386	-6.87519	-6.91288	-6.8688	-6.44017	-6.62532	-7.44506	-9.08761	-11.0076
	-13.3453	-12.745	-12.5618	-11.4518	-10.0727	-8.39786	-7.90919	-8.09305	-8.92616	-9.31753	-9.51874	-9.98485	-10.4179	-10.4191	-9.88413	-8.49905	-7.886	-7.675	-7.69799	-8.17481	-8.85527	-9.9236	-10.6434	-10.7999	-11.4025	-12.4996	-13.071	-11.9986	-10.5327	-9.27001	-8.71991	-8.15145	-7.68326	-7.61352	-7.93582	-8.38775	-8.9385	-10.0545	-10.1152	-9.42199	-8.45947	-7.84209	-7.64056	-7.88451	-8.32745	-8.50451	-9.05815	-9.58496	-10.8259
	-13.7241	-12.845	-12.6114	-12.5618	-11.6531	-9.72309	-8.75739	-8.75201	-9.54363	-10.394	-9.88533	-9.9001	-10.1575	-9.97934	-9.4818	-8.17023	-7.13945	-6.83806	-6.8199	-7.08852	-8.06318	-8.80683	-9.8115	-10.3721	-10.5254	-10.9007	-11.3525	-10.0968	-9.2346	-8.35764	-7.82477	-7.29172	-6.95881	-6.88462	-7.22756	-7.86885	-8.77442	-9.63842	-9.67801	-9.51658	-8.77059	-8.3074	-8.18355	-8.17319	-8.89767	-9.64402	-10.636	-11.2771	-11.2906
	-15.5263	-13.6517	-12.845	-12.745	-13.1043	-11.0192	-9.80002	-9.73486	-10.3597	-11.2643	-10.9287	-10.1596	-10.0421	-10.0036	-9.35522	-8.07009	-7.18914	-6.73387	-6.54263	-6.58736	-7.06162	-8.16508	-9.39102	-10.1771	-10.9932	-11.0558	-10.6669	-9.82067	-8.7543	-8.33086	-7.4887	-6.93728	-6.4432	-6.58176	-6.90693	-7.68981	-8.50342	-9.5318	-9.75185	-9.81106	-9.92948	-9.35137	-8.92433	-8.45049	-8.88522	-10.404	-11.4078	-12.1289	-12.7193
	-18.4813	-15.5263	-13.7241	-13.3453	-13.6213	-12.5707	-10.869	-10.2671	-10.8035	-11.7227	-11.1035	-10.5113	-9.69231	-9.4896	-8.97988	-7.85391	-7.33132	-7.02971	-7.14782	-7.06541	-7.27012	-8.0625	-9.50762	-10.7622	-11.9688	-12.3463	-11.5493	-10.6893	-9.88226	-8.99314	-8.12069	-7.20849	-6.60037	-6.53967	-6.76521	-7.46487	-8.40711	-9.15994	-9.54622	-9.50975	-10.0751	-10.472	-10.1829	-9.35765	-8.99001	-9.95122	-11.9964	-12.9594	-13.1228
[truncated: 352 more columns]

## Sheet: Fig.2p
	Frequency(MHz)	R = 20mm	R = 30mm	R = 40mm	Flat
	4	0.262749	0.228174	0.585947	0.27225
	4.05	0.260946	0.23417	0.588852	0.27827
	4.1	0.259766	0.239918	0.590801	0.285088
	4.15	0.25952	0.245728	0.591613	0.292509
	4.2	0.260483	0.251916	0.591237	0.300305
	4.25	0.262864	0.258779	0.589747	0.30825
	4.3	0.266779	0.266551	0.587344	0.316148
	4.35	0.272237	0.275382	0.584343	0.323846
	4.4	0.279137	0.285307	0.581153	0.331238
	4.45	0.287281	0.296248	0.578245	0.338261
	4.5	0.29639	0.308024	0.57611	0.344887
	4.55	0.306137	0.320372	0.575209	0.351111
	4.6	0.316175	0.33299	0.57592	0.356942
	4.65	0.326167	0.345563	0.578485	0.3624
	4.7	0.335822	0.357808	0.582983	0.36751
	4.75	0.344921	0.369496	0.589321	0.372299
	4.8	0.353339	0.380476	0.597247	0.376795
	4.85	0.361067	0.390687	0.606397	0.381026
	4.9	0.368221	0.400158	0.616343	0.385015
	4.95	0.375041	0.40901	0.626654	0.388779
	5	0.381879	0.417436	0.636942	0.39233
	5.05	0.389166	0.425691	0.646901	0.395673
	5.1	0.397376	0.434062	0.656333	0.398816
	5.15	0.406969	0.442844	0.665155	0.401769
	5.2	0.41833	0.452311	0.673394	0.404557
	5.25	0.431725	0.462688	0.681179	0.407223
	5.3	0.447258	0.474125	0.688713	0.409833
	5.35	0.464861	0.486678	0.696249	0.412476
	5.4	0.484304	0.500301	0.704058	0.415269
	5.45	0.505219	0.514846	0.712393	0.418345
	5.5	0.527143	0.530075	0.721455	0.421856
	5.55	0.54956	0.54568	0.731367	0.425966
	5.6	0.57194	0.56132	0.742142	0.430845
	5.65	0.593782	0.576646	0.753679	0.436666
	5.7	0.614645	0.591344	0.76576	0.443599
	5.75	0.634176	0.605167	0.778069	0.451808
	5.8	0.652141	0.617957	0.790219	0.461441
	5.85	0.668438	0.629667	0.801801	0.472621
	5.9	0.683116	0.640368	0.812424	0.485437
	5.95	0.69637	0.650242	0.82177	0.499933
	6	0.708539	0.659568	0.829635	0.516104
	6.05	0.72007	0.668694	0.835964	0.533883
	6.1	0.731482	0.678	0.840873	0.553148
	6.15	0.743301	0.687861	0.844648	0.573714
	6.2	0.755995	0.698609	0.847732	0.595338
	6.25	0.769904	0.710493	0.850685	0.61773
	6.3	0.78519	0.723655	0.85413	0.640551
	6.35	0.801801	0.738117	0.858681	0.663432
	6.4	0.81948	0.75377	0.864871	0.685989
	6.45	0.837788	0.770387	0.873077	0.707837
	6.5	0.856169	0.787636	0.883462	0.728618
	6.55	0.874013	0.805105	0.895946	0.748025
	6.6	0.890728	0.822333	0.910198	0.765829
	6.65	0.905807	0.838843	0.925661	0.7819
	6.7	0.918873	0.854185	0.941601	0.796229
	6.75	0.929716	0.867969	0.957167	0.80893
	6.8	0.938304	0.879908	0.971461	0.820247
	6.85	0.944782	0.889846	0.983603	0.830526
	6.9	0.949454	0.89779	0.992803	0.840195
	6.95	0.952746	0.903915	0.998417	0.849715
	7	0.955164	0.908568	1	0.859532
	7.05	0.957246	0.912236	0.997354	0.870027
	7.1	0.959497	0.915509	0.990562	0.881462
	7.15	0.962336	0.919012	0.980008	0.893951
	7.2	0.966043	0.923327	0.966386	0.907434
	7.25	0.970715	0.928911	0.950681	0.921681
	7.3	0.976244	0.936023	0.934119	0.936303
	7.35	0.982313	0.944669	0.918087	0.950784
	7.4	0.988415	0.954578	0.904007	0.964518
	7.45	0.993896	0.965224	0.893176	0.976854
	7.5	0.998012	0.975862	0.886588	0.987139
	7.55	1	0.985602	0.884773	0.99476
	7.6	0.999143	0.993487	0.887693	0.999186
	7.65	0.994844	0.998571	0.894722	1
	7.7	0.986674	1	0.904717	0.996934
	7.75	0.97442	0.997069	0.916166	0.989888
	7.8	0.958103	0.98928	0.927356	0.978947
	7.85	0.937977	0.976377	0.936556	0.964384
	7.9	0.914514	0.958369	0.942163	0.946649
	7.95	0.888361	0.935548	0.942821	0.926344
	8	0.860286	0.908476	0.937509	0.904185
	8.05	0.831106	0.877966	0.925603	0.880944
	8.1	0.801616	0.84504	0.90691	0.857386
	8.15	0.77252	0.810858	0.881688	0.834193
	8.2	0.744369	0.776636	0.850635	0.811898
	8.25	0.717526	0.743525	0.814868	0.790829
	8.3	0.692154	0.712496	0.775859	0.771075
	8.35	0.668231	0.684217	0.735339	0.752486
	8.4	0.645586	0.658971	0.695161	0.734701
	8.45	0.623943	0.636616	0.65711	0.717203
	8.5	0.60298	0.616633	0.622674	0.69939
	8.55	0.582366	0.598216	0.592815	0.680648
	8.6	0.561799	0.58042	0.567797	0.660417
	8.65	0.541031	0.562301	0.54714	0.638245
	8.7	0.519877	0.543038	0.529733	0.613827
	8.75	0.498222	0.522018	0.514085	0.587026
	8.8	0.476018	0.498874	0.498623	0.557879
	8.85	0.45328	0.47349	0.481947	0.526597
	8.9	0.430078	0.445981	0.463008	0.493545
	8.95	0.406522	0.416654	0.441185	0.459224
	9	0.382748	0.385963	0.416284	0.424242
	9.05	0.358901	0.354468	0.388496	0.389274
	9.1	0.335114	0.322799	0.358319	0.355029
	9.15	0.311495	0.291618	0.326473	0.322197
	9.2	0.288123	0.2616	0.29383	0.291402
	9.25	0.265048	0.233407	0.261336	0.263151
	9.3	0.2423	0.207664	0.229968	0.237783
	9.35	0.219916	0.184915	0.20069	0.215433
	9.4	0.197953	0.165553	0.174415	0.196014
	9.45	0.176513	0.149734	0.151945	0.179236
	9.5	0.155754	0.137286	0.133856	0.164651
	9.55	0.135888	0.127683	0.120318	0.151736
	9.6	0.117177	0.12012	0.110924	0.139969
	9.65	0.0999067	0.11368	0.104687	0.128897
	9.7	0.0843683	0.107508	0.100283	0.118171
	9.75	0.0708235	0.100947	0.0964026	0.107565
	9.8	0.059475	0.0935907	0.0920205	0.0969612
	9.85	0.0504261	0.0852805	0.0864951	0.0863415
	9.9	0.0436319	0.0760724	0.0795574	0.0757626
	9.95	0.038851	0.0661854	0.0712498	0.0653383
	10	0.0356393	0.0559452	0.0618497	0.0552201

## Sheet: Fig.3f
X(mm_)	DAS Method	Our Method
-12.8	1.67621e-05	0.030376
-12.6996	5.38342e-05	0.031658
-12.5992	0.00015932	0.0288113
-12.4988	0.000350283	0.0234313
-12.3984	0.000497796	0.0236101
-12.298	0.000247516	0.0229635
-12.1976	0.000851308	0.0217113
-12.0973	0.00290784	0.0196268
-11.9969	0.00517993	0.0165254
-11.8965	0.00609417	0.0154382
-11.7961	0.00513568	0.0126977
-11.6957	0.000501667	0.0101724
-11.5953	0.00593588	0.010038
-11.4949	0.00904931	0.0102732
-11.3945	0.00795262	0.0142121
-11.2941	0.00370638	0.0158937
-11.1937	0.00138216	0.0151867
-11.0933	0.00471825	0.0155216
-10.9929	0.00348262	0.0155261
-10.8925	0.000974601	0.0130131
-10.7922	0.00231421	0.0108829
-10.6918	0.00528248	0.0147086
-10.5914	0.00583441	0.0175531
-10.491	0.00431609	0.0173368
-10.3906	0.0017033	0.0139489
-10.2902	0.00718758	0.0123613
-10.1898	0.0107849	0.0160962
-10.0894	0.00957401	0.0186169
-9.98902	0.00607913	0.0186463
-9.88863	0.00159823	0.0193443
-9.78824	0.00115079	0.0202063
-9.68784	0.00192769	0.0214635
-9.58745	0.000664456	0.0221435
-9.48706	0.000461148	0.0219559
-9.38667	0.000800732	0.0193427
-9.28627	0.000525245	0.0258645
-9.18588	0.000115222	0.0286483
-9.08549	0.000601492	0.0268905
-8.9851	0.00173721	0.0227431
-8.88471	0.00345534	0.0192307
-8.78431	0.0051942	0.0178101
-8.68392	0.00601284	0.0219285
-8.58353	0.0050914	0.0212419
-8.48314	0.00312365	0.0170691
-8.38275	0.000748906	0.0184014
-8.28235	0.00045623	0.0205758
-8.18196	0.000491878	0.0233867
-8.08157	0.00331138	0.0341827
-7.98118	0.00605843	0.0413047
-7.88078	0.00722874	0.0454601
-7.78039	0.00277044	0.0476357
-7.68	0.00302633	0.0480243
-7.57961	0.00794198	0.049189
-7.47922	0.00625119	0.0491571
-7.37882	0.000110211	0.0478936
-7.27843	0.00882751	0.0435487
-7.17804	0.0168144	0.0360455
-7.07765	0.023989	0.0278667
-6.97725	0.0333482	0.0279505
-6.87686	0.0409583	0.0300403
-6.77647	0.0716257	0.0348072
-6.67608	0.102762	0.0426574
-6.57569	0.138965	0.0486121
-6.47529	0.186114	0.058285
-6.3749	0.237239	0.0670461
-6.27451	0.293923	0.0729538
-6.17412	0.324933	0.0783107
-6.07373	0.418334	0.0869554
-5.97333	0.481551	0.104218
-5.87294	0.522379	0.120103
-5.77255	0.597055	0.112486
-5.67216	0.647639	0.121414
-5.57176	0.696462	0.14925
-5.47137	0.746832	0.219157
-5.37098	0.799102	0.375509
-5.27059	0.84937	0.533392
-5.1702	0.891851	0.666612
-5.0698	0.922949	0.768613
-4.96941	0.943327	0.843958
-4.86902	0.907298	0.892844
-4.76863	0.96728	0.898923
-4.66824	0.923155	0.839899
-4.56784	0.989145	0.714516
-4.46745	0.998313	0.547596
-4.36706	0.94978	0.373683
-4.26667	1	0.214248
-4.16627	0.990054	0.117191
-4.06588	0.973959	0.0492088
-3.96549	0.953856	0.146941
-3.8651	0.93226	0.215001
-3.76471	0.911699	0.250255
-3.66431	0.894288	0.255762
-3.56392	0.88127	0.233779
-3.46353	0.872614	0.187534
-3.36314	0.866759	0.116311
-3.26275	0.860868	0.113007
-3.16235	0.85167	0.20755
-3.06196	0.836511	0.312059
-2.96157	0.775644	0.526699
-2.86118	0.783577	0.784006
-2.76078	0.74518	0.979529
-2.66039	0.654118	0.989542
-2.56	0.644507	0.765237
-2.45961	0.583444	0.440766
-2.35922	0.517197	0.201889
-2.25882	0.448047	0.130308
-2.15843	0.37865	0.0964025
-2.05804	0.311947	0.0917025
-1.95765	0.250995	0.0889211
-1.85725	0.199068	0.0710502
-1.75686	0.159772	0.0637074
-1.65647	0.136656	0.0688405
-1.55608	0.132491	0.0704746
-1.45569	0.148433	0.0606764
-1.35529	0.183825	0.0759977
-1.2549	0.236846	0.0902164
-1.15451	0.304438	0.0966486
-1.05412	0.380873	0.0899505
-0.953725	0.423595	0.0806592
-0.853333	0.524261	0.0967825
-0.752941	0.57479	0.13299
-0.652549	0.581708	0.18078
-0.552157	0.625348	0.261001
-0.451765	0.633729	0.37782
-0.351373	0.636083	0.491925
-0.25098	0.632608	0.589814
-0.150588	0.620957	0.64644
-0.0501961	0.59849	0.608177
0.0501961	0.564256	0.463436
0.150588	0.519397	0.278188
0.25098	0.466268	0.159596
0.351373	0.407767	0.109265
0.451765	0.347276	0.0845165
0.552157	0.2882	0.0906292
0.652549	0.233064	0.0795177
0.752941	0.179706	0.0653923
0.853333	0.138768	0.0554744
0.953725	0.100374	0.0495249
1.05412	0.0586265	0.0477325
1.15451	0.0430698	0.0450869
1.2549	0.0246664	0.0442431
1.35529	0.0133347	0.0360765
1.45569	0.0091249	0.0355348
1.55608	0.0116254	0.0529078
1.65647	0.0194507	0.0535379
1.75686	0.0300411	0.0396063
1.85725	0.0404243	0.0414504
1.95765	0.049391	0.0474723
2.05804	0.0594081	0.0559794
2.15843	0.0759483	0.061536
2.25882	0.104539	0.0656382
2.35922	0.147652	0.0865027
2.45961	0.203996	0.114452
2.56	0.270754	0.131616
2.66039	0.345311	0.149433
2.76078	0.424587	0.162861
2.86118	0.504372	0.168564
2.96157	0.561065	0.171939
3.06196	0.623053	0.120224
3.16235	0.701199	0.18082
3.26275	0.743079	0.295424
3.36314	0.771013	0.618182
3.46353	0.783183	0.913672
3.56392	0.777019	1
3.66431	0.750509	0.804692
3.76471	0.703859	0.462723
3.8651	0.640225	0.194501
3.96549	0.564776	0.123039
4.06588	0.48303	0.124354
4.16627	0.399632	0.130909
4.26667	0.318266	0.1235
4.36706	0.24241	0.109715
4.46745	0.175584	0.0903608
4.56784	0.120392	0.072315
4.66824	0.0775963	0.0603632
4.76863	0.0464192	0.0394333
4.86902	0.0255386	0.0318854
4.96941	0.0133493	0.0255904
5.0698	0.00776193	0.0325955
5.1702	0.00639135	0.0324124
5.27059	0.00698731	0.0255088
5.37098	0.00809274	0.0218627
5.47137	0.00902372	0.0215907
5.57176	0.00883925	0.0223119
5.67216	0.00636683	0.0278392
5.77255	0.00144625	0.0258116
5.87294	0.00464297	0.0210829
5.97333	0.00988761	0.0188984
6.07373	0.0126801	0.0163873
6.17412	0.0125383	0.0178695
6.27451	0.00987175	0.0261316
6.3749	0.00554183	0.0321439
6.47529	0.000722448	0.0335874
6.57569	0.00322653	0.0307186
6.67608	0.00536044	0.0244751
6.77647	0.00573012	0.0180992
6.87686	0.00516051	0.0171322
6.97725	0.00440085	0.0222584
7.07765	0.00358776	0.0245799
7.17804	0.00241376	0.0247617
7.27843	0.000521463	0.0244941
7.37882	0.00211583	0.0251765
7.47922	0.00475835	0.0221512
7.57961	0.00589384	0.0198547
7.68	0.00399444	0.0260397
7.78039	0.00127776	0.0341337
7.88078	0.00820177	0.0398037
7.98118	0.0133477	0.0399755
8.08157	0.0132759	0.0360057
8.18196	0.0069103	0.0308026
8.28235	0.00307376	0.0243569
8.38275	0.0113289	0.0175573
8.48314	0.0133386	0.0168918
8.58353	0.00879337	0.0239191
8.68392	0.00156105	0.0260639
8.78431	0.00370129	0.0264562
8.88471	0.00505335	0.0288973
8.9851	0.00374752	0.0273359
9.08549	0.00188567	0.0221622
9.18588	0.00061304	0.0229303
9.28627	0.000112804	0.0235056
9.38667	1.88829e-05	0.0244152
9.48706	5.03199e-09	0.0232591
9.58745	4.29116e-06	0.0205099
9.68784	7.45887e-06	0.0196735
9.78824	2.89432e-06	0.0172831
9.88863	4.76035e-07	0.0164492
9.98902	8.88345e-06	0.0150199
10.0894	1.63677e-05	0.0111317
10.1898	1.83336e-05	0.0109721
10.2902	2.10721e-05	0.0176546
10.3906	1.44539e-05	0.0190903
10.491	8.47459e-06	0.0146468
10.5914	5.92391e-06	0.0114567
10.6918	2.92495e-06	0.0148171
10.7922	1.13548e-07	0.0182942
10.8925	1.35756e-06	0.0203644
10.9929	2.12493e-06	0.020426
11.0933	1.53138e-07	0.0221612
11.1937	2.08169e-06	0.0257818
11.2941	1.74124e-06	0.025326
11.3945	1.65456e-07	0.0232814
11.4949	2.39373e-06	0.0216646
11.5953	4.91724e-06	0.0191522
11.6957	7.36094e-06	0.0179222
11.7961	1.05561e-05	0.011956
11.8965	1.39416e-05	0.0139597
11.9969	1.47765e-05	0.0204638
12.0973	1.32664e-05	0.0233881
12.1976	8.93881e-06	0.0225098
12.298	2.03422e-06	0.0224805
12.3984	5.00572e-06	0.0228458
12.4988	1.06449e-05	0.021312
12.5992	1.34308e-05	0.0214156
12.6996	1.32629e-05	0.022542
12.8	1.048e-05	0.025689

## Sheet: Fig. 4b
SO2 %	Optoacoustic Value	Error Bar
85	0.63333	0.00362
70	0.60887	0.00276
50	0.58335	0.00114
32	0.56334	0.00347

## Sheet: Fig. 4c
Time(s)	Oximeter(SO2%)			Time(s)	Artery	Vein
0	86			0	0.625422	0.623344
3	82			3.17365	0.625224	0.62299
6	79			6.34729	0.625701	0.622196
9	82			9.52094	0.626902	0.621152
12	80			12.6946	0.628591	0.620207
15	81			15.8682	0.63035	0.619663
18	88			19.0419	0.631767	0.619572
21	84			22.2155	0.63262	0.619684
24	77			25.3892	0.632959	0.619582
27	82			28.5628	0.633063	0.618939
30	82			31.7365	0.633278	0.617721
33	84			34.9101	0.633838	0.616238
36	84			38.0838	0.634732	0.614986
39	82			41.2574	0.635702	0.614407
42	81			44.431	0.636367	0.614687
45	83			47.6047	0.636423	0.615713
48	84			50.7783	0.635814	0.617172
51	80			53.952	0.634785	0.618713
54	89			57.1256	0.633778	0.620069
57	81			60.2993	0.633214	0.621088
60	83			63.4729	0.633266	0.621716
63	85			66.6466	0.633729	0.621973
66	84			69.8202	0.634044	0.621957
69	83			72.9938	0.633476	0.621858
72	80			76.1675	0.631374	0.621909
75	83			79.3411	0.627427	0.622282
78	87			82.5148	0.621844	0.622963
81	87			85.6884	0.615393	0.623726
84	92			88.8621	0.609262	0.624226
87	93			92.0357	0.60475	0.624202
90	87			95.2094	0.602863	0.623627
93	87			98.383	0.603946	0.622714
96	89			101.557	0.607523	0.62175
99	86			104.73	0.612432	0.620882
102	84			107.904	0.617242	0.620018
105	88			111.078	0.620786	0.618939
108	89			114.251	0.622568	0.617547
111	81			117.425	0.622869	0.616044
114	82			120.599	0.622509	0.614898
117	82			123.772	0.622391	0.614565
120	79			126.946	0.623056	0.615167
123	89			130.119	0.624447	0.616353
126	86			133.293	0.625977	0.617463
129	83			136.467	0.626866	0.617917
132	88			139.64	0.62658	0.617557
135	89			142.814	0.625166	0.616715
138	86			145.988	0.623307	0.615976
141	85			149.161	0.622026	0.615792
144	83			152.335	0.622144	0.616226
147	85			155.509	0.623744	0.616968
150	84			158.682	0.625959	0.617567
153	79			161.856	0.627282	0.617684
156	83			165.03	0.626313	0.617185
159	87			168.203	0.62259	0.61606
162	85			171.377	0.617006	0.614301
165	84			174.55	0.611515	0.611902
168	84			177.724	0.608209	0.609006
171	84			180.898	0.608259	0.606049
174	84			184.071	0.611318	0.603749
177	88			187.245	0.615735	0.602846
180	88			190.419	0.619438	0.603738
183	86			193.592	0.620956	0.606248
186	89			196.766	0.619969	0.609682
189	86			199.94	0.617158	0.613164
192	77			203.113	0.613568	0.616024
195	61			206.287	0.609974	0.618019
198	53			209.461	0.606679	0.619277
201	47			212.634	0.603738	0.62007
204	46			215.808	0.6013	0.620603
207	46			218.982	0.59969	0.620944
210	46			222.155	0.599116	0.621078
213	44			225.329	0.599273	0.620969
216	39			228.502	0.599252	0.620542
219	39			231.676	0.597957	0.619615
222	39			234.85	0.594848	0.617891
225	38			238.023	0.590486	0.615085
228	38			241.197	0.586456	0.611144
231	40			244.371	0.584604	0.60639
234	40			247.544	0.586024	0.601449
237	40			250.718	0.590393	0.596967
240	40			253.892	0.596087	0.593283
243	40			257.065	0.600994	0.590291
246	43			260.239	0.603535	0.587588
249	43			263.413	0.603319	0.584812
252	58			266.586	0.601118	0.581933
255	58			269.76	0.598285	0.579286
258	65			272.934	0.596035	0.577345
261	73			276.107	0.594988	0.57639
264	94			279.281	0.595151	0.576319
267	95			282.454	0.596183	0.576712
270	93			285.628	0.5977	0.577089
273	94			288.802	0.59943	0.577167
276	90			291.975	0.601216	0.57696
279	89			295.149	0.602966	0.576672
282	91			298.323	0.604655	0.576516
285	88			301.496	0.606379	0.576577
288	86			304.67	0.608348	0.576812
291	85			307.844	0.610792	0.577138
294	88			311.017	0.61379	0.577514
297	87			314.191	0.617147	0.577962
300	88			317.365	0.62043	0.578521
303	90			320.538	0.623153	0.579215
306	90			323.712	0.624996	0.580039
309	86			326.885	0.625938	0.580986
312	86			330.059	0.6262	0.582032
315	85			333.233	0.626091	0.583099
318	86			336.406	0.625845	0.58401
321	84			339.58	0.625572	0.584516
324	84			342.754	0.625307	0.584418
327	86			345.927	0.625091	0.583736
330	86			349.101	0.624999	0.582788
333	85			352.275	0.625092	0.582096
336	86			355.448	0.625351	0.582141
339	84			358.622	0.625654	0.583097
342	84			361.796	0.625842	0.584716
345	86			364.969	0.625814	0.58645
348	85			368.143	0.625605	0.587749
351	79			371.317	0.625374	0.588354
354	82			374.49	0.625334	0.588424
357	87			377.664	0.625649	0.588431
360	86			380.837	0.626361	0.588897
363	80			384.011	0.62737	0.590152
366	84			387.185	0.628472	0.592223
369	83			390.358	0.629437	0.594879
372	86			393.532	0.630102	0.597763
375	83			396.706	0.630461	0.600499
378	86			399.879	0.630662	0.60274
381	82			403.053	0.630906	0.604184
384	86			406.227	0.631241	0.604602
387	84			409.4	0.631386	0.603934
390	86			412.574	0.630706	0.602382
393	80			415.748	0.628434	0.600448
396	85			418.921	0.624078	0.598835
399	82			422.095	0.617779	0.598241
402	81			425.268	0.610394	0.599098
405	81			428.442	0.603193	0.601402
408	85			431.616	0.597307	0.604686
411	87			434.789	0.593227	0.608182
414	86			437.963	0.590659	0.611104
417	79			441.137	0.588805	0.612942
420	80			444.31	0.586883	0.613651
423	81			447.484	0.584567	0.613645
426	85			450.658	0.58206	0.613575
429	83			453.831	0.579817	0.613974
432	76			457.005	0.578129	0.614935
435	56			460.179	0.576893	0.615975
438	53			463.352	0.575707	0.616208
441	46			466.526	0.574228	0.614754
444	40			469.7	0.572512	0.61119
447	36			472.873	0.571068	0.605815
450	28			476.047	0.570586	0.599556
453	28			479.22	0.571485	0.593558
456	27			482.394	0.573598	0.588678
459	27			485.568	0.576192	0.58515
462	28			488.741	0.578348	0.582606
465	28			491.915	0.579469	0.580399
468	31			495.089	0.579621	0.578039
471	37			498.262	0.579497	0.575462
474	46			501.436	0.58002	0.573004
477	50			504.61	0.581836	0.571128
480	59			507.783	0.584961	0.570106
483	60			510.957	0.588797	0.569848
486	60			514.131	0.592483	0.569988
489	60			517.304	0.595345	0.57012
492	61			520.478	0.597199	0.570035
495	75			523.652	0.598335	0.569799
498	94			526.825	0.599241	0.569641
501	97			529.999	0.600286	0.569753
504	96			533.172	0.601545	0.570148
507	97			536.346	0.60287	0.570656
510	92			539.52	0.604082	0.571058
513	92			542.693	0.605134	0.571254
516	91			545.867	0.606101	0.571336
519	89			549.041	0.607052	0.571522
522	90			552.214	0.607926	0.571998
525	88			555.388	0.60855	0.57277
528	89			558.562	0.608801	0.573634
531	87			561.735	0.608769	0.57428
534	87			564.909	0.608786	0.574481
537	88			568.083	0.609252	0.574241
540	87			571.256	0.610373	0.573814
543	87			574.43	0.611986	0.573593
546	85			577.603	0.613621	0.573915
549	85			580.777	0.614758	0.57491
552	86			583.951	0.615118	0.576455
555	86			587.124	0.614803	0.578253
558	85			590.298	0.614205	0.579966
561	86			593.472	0.613766	0.581332
564	85			596.645	0.613768	0.582223
567	85			599.819	0.614261	0.582626
570	84			602.993	0.615146	0.582622
573	85			606.166	0.616315	0.582353
576	84			609.34	0.617718	0.582012
579	84			612.514	0.61933	0.581814
582	84			615.687	0.621058	0.581932
585	83			618.861	0.622688	0.582427
588	83			622.035	0.623942	0.583216
591	82			625.208	0.624597	0.584108
594	85			628.382	0.624617	0.584937
597	85			631.555	0.624191	0.585688
600	85			634.729	0.623661	0.586559
603	84			637.903	0.623379	0.587873
606	86			641.076	0.623556	0.589887
609	84			644.25	0.624183	0.59258
612	84			647.424	0.625047	0.595567
615	84			650.597	0.625838	0.598202
618	84			653.771	0.626294	0.599846
621	85			656.945	0.626332	0.600169
624	84			660.118	0.626102	0.599324
627	84			663.292	0.625918	0.597911
630	84			666.466	0.626098	0.596731
633	85			669.639	0.62676	0.596467
636	83			672.813	0.627698	0.597446
639	85			675.986	0.628407	0.599582
642	83			679.16	0.628277	0.602498
645	85			682.334	0.626876	0.605731
648	84			685.507	0.624174	0.608894
651	81			688.681	0.620563	0.611723
654	82			691.855	0.616665	0.61403
657	81			695.028	0.613011	0.615631
660	82			698.202	0.609799	0.616327
663	83			701.376	0.606881	0.615965
666	81			704.549	0.604004	0.614529
669	84			707.723	0.601146	0.612192
672	82			710.897	0.598685	0.609294
675	81			714.07	0.597246	0.606247
678	81			717.244	0.59725	0.603415
681	73			720.418	0.598463	0.601026
684	58			723.591	0.599851	0.599136
687	46			726.765	0.599951	0.59764
690	39			729.938	0.597595	0.59632
693	31			733.112	0.592605	0.594908
696	27			736.286	0.586008	0.593172
699	29			739.459	0.579612	0.590994
702	28			742.633	0.575151	0.588414
705	29			745.807	0.573489	0.585605
708	30			748.98	0.574336	0.582783
711	34			752.154	0.576613	0.580116
714	41			755.328	0.579178	0.577676
717	43			758.501	0.581437	0.575488
720	52			761.675	0.583479	0.57362
723	53			764.849	0.58572	0.572222
726	51			768.022	0.588384	0.571463
729	55			771.196	0.59121	0.571389
732	73			774.37	0.593604	0.571809
735	79			777.543	0.595075	0.572333
738	85			780.717	0.595618	0.572588
741	93			783.89	0.595759	0.572476
744	94			787.064	0.596224	0.572298
747	94			790.238	0.597467	0.572599
750	93			793.411	0.599394	0.573805
753	93			796.585	0.601447	0.575881
756	90			799.759	0.602978	0.578237
759	88			802.932	0.603637	0.580003
762	89			806.106	0.603556	0.580512
765	88			809.28	0.60322	0.579688
768	88			812.453	0.60316	0.578095
771	87			815.627	0.60366	0.576601
774	87			818.801	0.60465	0.575879
777	87			821.974	0.605799	0.57607
780	88			825.148	0.606729	0.576811
783	87			828.321	0.607215	0.577581
786	88			831.495	0.607294	0.578096
789	88			834.669	0.607234	0.578478
792	87			837.842	0.607414	0.579098
795	87			841.016	0.608145	0.580202
798	86			844.19	0.609506	0.581643
801	86			847.363	0.611273	0.582885
804	87			850.537	0.612972	0.583333
807	87			853.711	0.614063	0.582738
810	86			856.884	0.614191	0.58143
813	86			860.058	0.613363	0.580195
816	86			863.232	0.611977	0.57986
819	87			866.405	0.610652	0.580836
822	86			869.579	0.609954	0.582881
825	86			872.753	0.610151	0.585221
828	86			875.926	0.611124	0.58697
831	86			879.1	0.612453	0.587614
834	86			882.273	0.613636	0.587303
837	86			885.447	0.614294	0.586814
840	86			888.621	0.61429	0.587194
843	86			891.794	0.61372	0.589269
846	85			894.968	0.612835	0.593252
849	86			898.142	0.611938	0.598613
852	86			901.315	0.611307	0.604284
855	86			904.489	0.611133	0.609085
858	86			907.663	0.611475	0.612193
861	86			910.836	0.612222	0.613436
864	86			914.01	0.613109	0.613302
867	86			917.184	0.613797	0.612658
870	86			920.357	0.614012	0.612345
873	85			923.531	0.613675	0.612824
876	85			926.704	0.612946	0.614055
879	85			929.878	0.612135	0.615629
882	85			933.052	0.611536	0.617056
885	85			936.225	0.611261	0.618041
888	86			939.399	0.611192	0.618583
891	85			942.573	0.61108	0.618881
894	82			945.746	0.610724	0.61913
897	83			948.92	0.610131	0.619352
900	84

[truncated: 40 more sheets: Fig. 4e, Fig. 4f, Fig.4g, Fig. 5c, Fig. 5e, Fig. 5f, Fig. 6c, Fig. 6e, Fig.6f, Fig.6g, Fig.6h, Supp_Fig.5a, Supp_Fig.5b, Supp_Fig.6, Supp_Fig.7, Supp_Fig.8, Supp_Fig.9, Supp_Fig.11, Supp_Fig.13, Supp_FIg.N5 …]
